# Supplementary material for: (E)-N′-(5-Bromo-2-hydroxy­benzyl­idene)-p-toluene­sulfonohydrazide
Source: Acta Crystallogr Sect E Struct Rep Online. 2008 Nov 13;64(Pt 12):o2341. doi: 10.1107/S1600536808037069 (PMC2959853; doi:10.1107/S1600536808037069)
Supplement: Supplementary file 2 [file e-64-o2341-Isup2.hkl]

# 
# h,k,l, Fc-squared, Fo-squared, sigma(Fo-squared) and status flag 
# 
data_I
_shelx_title ' hadi9m in P2(1)/c    (100K)' 
_shelx_refln_list_code          4 
_shelx_F_calc_maximum      285.51 
_exptl_crystal_F_000       744.00 
_reflns_d_resolution_high  0.6046 
 
loop_ 
 _symmetry_equiv_pos_as_xyz 
 'x, y, z' 
 '-x, y+1/2, -z+1/2' 
 '-x, -y, -z' 
 'x, -y-1/2, z-1/2' 
 
_cell_length_a    15.8890 
_cell_length_b     9.8502 
_cell_length_c     9.8702 
_cell_angle_alpha  90.000 
_cell_angle_beta  105.475 
_cell_angle_gamma  90.000 
 
_shelx_F_squared_multiplier     1.000 
 
loop_ 
 _refln_index_h 
 _refln_index_k 
 _refln_index_l 
 _refln_F_squared_calc 
 _refln_F_squared_meas 
 _refln_F_squared_sigma 
 _refln_observed_status 
   1   0   0      335.81       -0.33      0.16 o 
   2   0   0     2194.92     2300.20     57.77 o 
   3   0   0     1655.33     1854.46     65.54 o 
   4   0   0    20738.87    21580.82    434.96 o 
   5   0   0    18318.62    19539.92    280.26 o 
   6   0   0     3522.04     3372.31     48.65 o 
   7   0   0     5395.50     5577.84     80.19 o 
   8   0   0     7699.07     8162.46    117.18 o 
   9   0   0      410.84      456.12      7.81 o 
  10   0   0     1858.12     2054.66     30.36 o 
  11   0   0     4639.47     4705.45     68.18 o 
  12   0   0      277.49      271.51      6.68 o 
  13   0   0    15215.43    15372.46    304.63 o 
  14   0   0      109.16      204.98     14.35 o 
  15   0   0     1111.46     1140.83     36.59 o 
  16   0   0     1322.22     1305.50     56.98 o 
  17   0   0        0.02       10.71      5.57 o 
  18   0   0     2319.12     2358.97    112.98 o 
  19   0   0      491.45      479.94     16.81 o 
  20   0   0       94.85      101.82     24.98 o 
  21   0   0      960.37      938.24     28.05 o 
  22   0   0       14.21       14.77      8.20 o 
  23   0   0      188.21      198.38     11.71 o 
  24   0   0      533.28      576.05     28.95 o 
   1   1   0      219.84      244.93      5.43 o 
   2   1   0     5736.70     6164.54    107.71 o 
   3   1   0      605.23      662.87     10.83 o 
   4   1   0    14526.50    15074.90    186.43 o 
   5   1   0       53.13       47.81      1.50 o 
   6   1   0     2977.04     3135.81     32.02 o 
   7   1   0      992.78      914.77      9.78 o 
   8   1   0       62.27       56.38      1.53 o 
   9   1   0     6628.68     6867.04     69.80 o 
  10   1   0      578.00      527.80      7.61 o 
  11   1   0     4295.52     4330.62     37.80 o 
  12   1   0       89.18       87.53      3.00 o 
  13   1   0      898.17      896.05     11.24 o 
  14   1   0      209.71      236.56      7.46 o 
  15   1   0     2095.73     2107.91     52.93 o 
  16   1   0      896.73      929.69     24.59 o 
  17   1   0      288.51      282.39      8.02 o 
  18   1   0       97.22      102.95      5.34 o 
  19   1   0        8.43       10.93      4.74 o 
  20   1   0      616.67      598.31     12.77 o 
  21   1   0      323.16      338.30     10.16 o 
  22   1   0      632.84      628.53     14.33 o 
  23   1   0        6.54       15.35      7.10 o 
  24   1   0       22.57       31.65     11.57 o 
  25   1   0      118.03      123.19     10.16 o 
   0   2   0    11942.98    11994.24    388.46 o 
   1   2   0     4059.01     4101.23     78.59 o 
   2   2   0     6375.73     6710.76     97.60 o 
   3   2   0     1006.34     1011.73     20.09 o 
   4   2   0      183.60      169.51      4.05 o 
   5   2   0     2291.72     2438.98     28.90 o 
   6   2   0     3461.07     3770.34     40.02 o 
   7   2   0      129.65       97.53      1.96 o 
   8   2   0       42.31       64.33      1.84 o 
   9   2   0        8.21        2.21      1.18 o 
  10   2   0      291.33      282.03      3.46 o 
  11   2   0     1012.88     1012.93     10.95 o 
  12   2   0       22.59       25.12      2.39 o 
  13   2   0     1407.10     1322.06     14.99 o 
  14   2   0      175.97      172.71      3.55 o 
  15   2   0      110.62       99.02      5.07 o 
  16   2   0        3.26        3.80      3.84 o 
  17   2   0       50.27       51.46      4.55 o 
  18   2   0      208.09      202.59      6.97 o 
  19   2   0      152.00      153.53      6.11 o 
  20   2   0      107.25      106.95      5.70 o 
  21   2   0       12.17       14.42      6.27 o 
  22   2   0       25.35       36.77      7.90 o 
  23   2   0       71.20       69.19     14.93 o 
  24   2   0      368.94      367.56     15.98 o 
  25   2   0       39.42       34.76      9.70 o 
   1   3   0    26240.97    26952.37    616.54 o 
   2   3   0       88.15       63.95      2.14 o 
   3   3   0      568.56      556.38     10.34 o 
   4   3   0     2620.75     2812.04     43.78 o 
   5   3   0     4315.60     4436.87     63.99 o 
   6   3   0      532.17      413.98      8.26 o 
   7   3   0     2017.27     2128.41     21.03 o 
   8   3   0     1517.23     1591.01     19.34 o 
   9   3   0      538.68      634.08      7.12 o 
  10   3   0       10.89        5.14      1.50 o 
  11   3   0       40.53       50.79      2.01 o 
  12   3   0     4013.87     3981.88     45.73 o 
  13   3   0      482.81      442.24      6.72 o 
  14   3   0     4610.36     4613.18     48.19 o 
  15   3   0       48.98       46.75      3.31 o 
  16   3   0       22.91       14.38      3.94 o 
  17   3   0      556.77      557.77     11.42 o 
  18   3   0      282.24      275.68      9.21 o 
  19   3   0      357.35      338.75     12.01 o 
  20   3   0       11.30       14.59      7.15 o 
  21   3   0      100.79      101.89      8.59 o 
  22   3   0       43.24       55.22      8.15 o 
  23   3   0      240.26      240.25     12.22 o 
  24   3   0       37.39       45.30      8.39 o 
   0   4   0      877.68      921.04     31.50 o 
   1   4   0     5269.13     5451.89     99.40 o 
   2   4   0       89.55       76.11      5.35 o 
   3   4   0    12919.26    13249.58    258.89 o 
   4   4   0     1736.16     1875.37     23.47 o 
   5   4   0     8591.07     8942.45    109.44 o 
   6   4   0      208.47      188.10      3.04 o 
   7   4   0      319.76      338.60      4.13 o 
   8   4   0     5450.98     5618.99     55.01 o 
   9   4   0      198.30      189.87      3.47 o 
  10   4   0     6717.44     6579.76    117.27 o 
  11   4   0      820.02      782.74     12.57 o 
  12   4   0      516.74      530.83     11.11 o 
  13   4   0      867.12      907.07     15.53 o 
  14   4   0     1793.39     1765.67     22.40 o 
  15   4   0      277.67      271.98      5.46 o 
  16   4   0     1017.63     1016.58     17.48 o 
  17   4   0      357.74      344.12     22.55 o 
  18   4   0      499.92      478.68     16.86 o 
  19   4   0      344.38      319.90     15.87 o 
  20   4   0      144.99      139.68      9.02 o 
  21   4   0      937.22      940.30     32.29 o 
  22   4   0       31.33       23.73      9.91 o 
  23   4   0      328.20      349.01     14.21 o 
  24   4   0       74.63       84.60      9.13 o 
   1   5   0    21415.16    21818.20    248.69 o 
   2   5   0      102.17      150.48      3.24 o 
   3   5   0      110.92      106.66      2.40 o 
   4   5   0     2888.45     2916.31     31.35 o 
   5   5   0     2944.05     3123.44     30.65 o 
   6   5   0     5259.79     5336.28     51.89 o 
   7   5   0     2388.83     2391.79     28.53 o 
   8   5   0     1747.03     1731.72     19.93 o 
   9   5   0     1362.98     1383.57     23.16 o 
  10   5   0     1535.55     1535.36     24.99 o 
  11   5   0      425.00      396.72      5.72 o 
  12   5   0     8467.50     8043.71     86.72 o 
  13   5   0       45.32       45.28      2.88 o 
  14   5   0      796.26      813.55     10.54 o 
  15   5   0       48.35       50.71      3.33 o 
  16   5   0      105.06      108.59      4.20 o 
  17   5   0     1499.74     1484.50     37.49 o 
  18   5   0      182.34      196.46      9.61 o 
  19   5   0      949.11      940.95     23.32 o 
  20   5   0      283.40      271.03     12.08 o 
  21   5   0        4.11       11.42      7.88 o 
  22   5   0      141.04      132.21      9.67 o 
  23   5   0      304.99      301.00     13.06 o 
  24   5   0       72.05       79.40      9.74 o 
   0   6   0       79.22       69.09      2.78 o 
   1   6   0      157.13      169.85      2.92 o 
   2   6   0       13.94       27.49      2.46 o 
   3   6   0     1985.41     1934.03     21.67 o 
   4   6   0      860.46      873.75      9.90 o 
   5   6   0     1960.44     2017.97     23.41 o 
   6   6   0       36.29       43.54      3.43 o 
   7   6   0      475.28      443.92      6.42 o 
   8   6   0     4084.66     3930.79     48.30 o 
   9   6   0       30.27       44.25      2.34 o 
  10   6   0      810.03      802.37     10.95 o 
  11   6   0      522.46      471.44      8.30 o 
  12   6   0      128.41      140.51      3.64 o 
  13   6   0      361.31      337.33      6.02 o 
  14   6   0      545.46      531.93     10.35 o 
  15   6   0      279.79      276.83      6.27 o 
  16   6   0      315.61      303.93      6.57 o 
  17   6   0        0.04        1.49      4.11 o 
  18   6   0        2.60       -0.49      6.18 o 
  19   6   0       45.55       33.02      7.90 o 
  20   6   0       17.51       13.34      7.99 o 
  21   6   0      571.10      562.06     17.21 o 
  22   6   0       12.62       22.03      8.70 o 
  23   6   0       58.46       68.82      9.29 o 
   1   7   0       36.36       33.75      2.38 o 
   2   7   0      665.62      704.38      8.45 o 
   3   7   0        2.29        9.18      3.60 o 
   4   7   0     3066.25     3167.05     37.90 o 
   5   7   0      626.37      600.96      7.97 o 
   6   7   0       66.66       69.02      2.84 o 
   7   7   0       95.50       97.74      2.87 o 
   8   7   0       89.75       90.42      3.00 o 
   9   7   0     3048.57     3050.69     35.23 o 
  10   7   0       11.27        8.45      2.65 o 
  11   7   0      396.75      370.90      6.93 o 
  12   7   0       66.62       62.64      3.99 o 
  13   7   0       33.70       35.12      3.57 o 
  14   7   0        5.35        2.17      3.33 o 
  15   7   0      295.26      309.18      6.66 o 
  16   7   0       42.37       38.09      4.07 o 
  17   7   0       42.96       38.00      4.17 o 
  18   7   0      381.43      374.80     10.32 o 
  19   7   0       11.08       14.66      9.11 o 
  20   7   0      135.00      136.77     11.38 o 
  21   7   0        0.96       -3.15      8.02 o 
  22   7   0      268.35      267.18     13.82 o 
   0   8   0     3805.76     3621.61     55.89 o 
   1   8   0      210.57      185.47      4.07 o 
   2   8   0     2399.98     2438.38     29.51 o 
   3   8   0      234.84      229.93      4.71 o 
   4   8   0      107.30       95.97      2.81 o 
   5   8   0     1902.97     1812.88     21.22 o 
   6   8   0      982.38      993.76     12.47 o 
   7   8   0     1476.62     1436.39     17.38 o 
   8   8   0     1012.90      998.44     14.07 o 
   9   8   0        0.31        1.78      2.74 o 
  10   8   0      190.38      198.89      6.39 o 
  11   8   0      993.65      952.06     13.37 o 
  12   8   0        9.89        7.52      3.74 o 
  13   8   0     1997.35     1930.64     34.75 o 
  14   8   0        4.24        2.20      4.08 o 
  15   8   0      306.22      306.31      7.27 o 
  16   8   0       40.18       47.17      5.61 o 
  17   8   0      107.52      109.98      4.89 o 
  18   8   0      232.84      228.25      7.12 o 
  19   8   0       15.60       16.42      8.20 o 
  20   8   0      522.49      504.93     17.38 o 
  21   8   0       69.30       63.41      9.35 o 
  22   8   0        4.35       14.64     10.28 o 
   1   9   0     2636.75     2410.04     31.06 o 
   2   9   0     1890.27     2085.12     25.63 o 
   3   9   0       13.97       19.94      2.78 o 
   4   9   0     3145.78     3100.53     35.52 o 
   5   9   0       13.32       21.43      2.90 o 
   6   9   0      581.41      530.35      7.88 o 
   7   9   0     1272.12     1258.40     15.65 o 
   8   9   0        9.23       19.82      3.22 o 
   9   9   0     3394.45     3305.44     40.49 o 
  10   9   0        7.59       14.74      3.98 o 
  11   9   0      606.64      585.69      9.65 o 
  12   9   0      497.10      473.25      9.27 o 
  13   9   0      153.47      152.86      5.50 o 
  14   9   0      673.71      634.20     16.64 o 
  15   9   0      738.47      742.05     17.37 o 
  16   9   0      378.80      372.68      9.21 o 
  17   9   0      675.71      658.70     14.20 o 
  18   9   0        1.08        7.74      6.58 o 
  19   9   0        5.85        0.40      7.24 o 
  20   9   0      520.50      515.26     17.10 o 
  21   9   0        0.14        7.69     10.10 o 
   0  10   0     1587.55     1549.78     29.40 o 
   1  10   0       77.42       77.03      3.63 o 
   2  10   0      359.29      328.35      6.75 o 
   3  10   0        9.72       14.41      3.71 o 
   4  10   0      114.60      112.62      3.61 o 
   5  10   0      324.77      319.73      6.39 o 
   6  10   0      602.88      592.12      9.23 o 
   7  10   0     1289.63     1227.88     16.38 o 
   8  10   0       48.25       42.40      3.87 o 
   9  10   0       88.28       85.87      4.14 o 
  10  10   0       45.37       45.05      3.89 o 
  11  10   0      935.08      927.02     13.43 o 
  12  10   0      113.21      103.78      4.73 o 
  13  10   0      480.03      457.63      9.38 o 
  14  10   0        3.96        6.22      4.80 o 
  15  10   0        2.73        2.61      4.92 o 
  16  10   0       37.32       41.78      9.03 o 
  17  10   0      156.09      181.35      6.85 o 
  18  10   0      123.60      116.04      7.17 o 
  19  10   0       64.70       67.11      8.16 o 
   1  11   0      127.39      125.73      4.47 o 
   2  11   0      207.81      203.81      5.69 o 
   3  11   0      261.22      253.02      5.93 o 
   4  11   0      478.48      469.10      8.04 o 
   5  11   0       26.86       31.23      3.81 o 
   6  11   0      426.22      422.31      8.93 o 
   7  11   0      110.18      106.09      4.34 o 
   8  11   0      200.95      202.64      6.78 o 
   9  11   0      220.89      212.77      5.69 o 
  10  11   0      203.45      196.57      5.55 o 
  11  11   0        2.93        9.76      4.10 o 
  12  11   0       18.67       24.64      4.38 o 
  13  11   0       97.91       87.41      5.05 o 
  14  11   0       38.29       35.94      5.24 o 
  15  11   0       13.61       11.20      7.17 o 
  16  11   0       65.02       72.54      5.89 o 
  17  11   0       98.68      101.61      8.10 o 
  18  11   0       61.26       65.90      6.80 o 
   0  12   0      228.98      217.55      8.88 o 
   1  12   0       81.19       80.09      4.57 o 
   2  12   0      258.03      250.67      6.96 o 
   3  12   0     1522.27     1556.19     20.15 o 
   4  12   0        5.06        1.67      3.80 o 
   5  12   0      129.07      133.12      5.09 o 
   6  12   0       71.68       67.52      4.66 o 
   7  12   0       11.46        9.53      4.25 o 
   8  12   0      352.37      348.11      7.77 o 
   9  12   0        8.59       16.02      4.31 o 
  10  12   0      910.27      889.78     13.40 o 
  11  12   0        2.63        5.42      4.57 o 
  12  12   0      104.80      105.16      5.39 o 
  13  12   0       17.92       15.77      4.93 o 
  14  12   0      137.07      140.96      6.58 o 
  15  12   0      351.89      329.12      9.98 o 
  16  12   0      453.69      466.77     12.09 o 
  17  12   0       63.95       56.91      9.65 o 
   1  13   0      440.35      441.40      8.98 o 
   2  13   0       27.37       33.54      4.70 o 
   3  13   0        4.66       -0.14      4.11 o 
   4  13   0      625.92      648.54     11.31 o 
   5  13   0       58.78       61.75      4.98 o 
   6  13   0      460.23      459.59      9.42 o 
   7  13   0       19.68       27.33      5.69 o 
   8  13   0        3.10        6.64      4.72 o 
   9  13   0      150.42      146.19      5.98 o 
  10  13   0      102.97      111.45      5.70 o 
  11  13   0       41.58       39.90      5.04 o 
  12  13   0      250.89      274.64      9.85 o 
  13  13   0       17.06       15.72      5.13 o 
  14  13   0      126.22      128.56      7.26 o 
  15  13   0        2.59        5.98      6.25 o 
   0  14   0      625.05      627.45     18.30 o 
   1  14   0        4.72       -1.47      6.19 o 
   2  14   0      126.51      122.90      5.47 o 
   3  14   0      221.24      214.31      7.44 o 
   4  14   0        2.63        5.07      4.94 o 
   5  14   0      346.70      355.42      9.81 o 
   6  14   0       21.17       20.27      5.17 o 
   7  14   0        1.61        3.02      4.99 o 
   8  14   0      290.09      291.20      8.26 o 
   9  14   0       56.62       72.70      5.76 o 
  10  14   0      262.19      260.02      9.04 o 
  11  14   0        5.84        2.58      5.69 o 
  12  14   0        5.11       11.53      8.62 o 
   1  15   0       30.47       35.64      4.76 o 
   2  15   0      271.31      282.05      7.47 o 
   3  15   0        0.03       -2.10      5.48 o 
   4  15   0        5.53       -4.47      5.32 o 
   5  15   0      168.69      169.56      7.57 o 
   6  15   0       76.28       84.22      6.00 o 
   7  15   0        4.00       -1.26      6.75 o 
   8  15   0       57.34       65.76      8.59 o 
   9  15   0        1.65        0.68      5.96 o 
   0  16   0       44.05       53.66      8.26 o 
   1  16   0       93.84       96.56      6.34 o 
   2  16   0        2.20        6.17      5.61 o 
   3  16   0        7.02       -3.78      5.64 o 
   4  16   0       80.32       77.00      6.16 o 
 -25   1   1       18.14       22.31      9.10 o 
 -24   1   1      302.59      318.25     14.92 o 
 -23   1   1       29.18       38.25      6.88 o 
 -22   1   1      219.61      214.85      8.23 o 
 -21   1   1        9.97        8.14      5.07 o 
 -20   1   1      101.21      105.15      5.75 o 
 -19   1   1      889.43      916.18     17.00 o 
 -18   1   1      172.04      187.36      6.64 o 
 -17   1   1     1098.02     1096.73     23.23 o 
 -16   1   1      823.51      784.77     13.51 o 
 -15   1   1       73.22       80.27      3.72 o 
 -14   1   1     1249.78     1281.02     15.66 o 
 -13   1   1      373.38      395.70      5.80 o 
 -12   1   1      546.30      530.57      7.39 o 
 -11   1   1     1213.57     1144.08     12.79 o 
 -10   1   1      542.62      614.58      7.37 o 
  -9   1   1     3063.19     2966.02     36.71 o 
  -8   1   1      677.39      711.11      8.23 o 
  -7   1   1     3368.91     3740.63     39.72 o 
  -6   1   1     5360.47     5583.16     59.28 o 
  -5   1   1     2215.30     2234.68     30.27 o 
  -4   1   1     2745.21     2685.85     34.93 o 
  -3   1   1     6884.10     7195.60    107.73 o 
  -2   1   1       20.91       19.67      1.53 o 
  -1   1   1    20426.56    18720.38    394.71 o 
   0   1   1      769.79      907.01     32.32 o 
   1   1   1      344.92      364.59      7.73 o 
   2   1   1     1536.48     1687.04     34.80 o 
   3   1   1     5401.53     6011.78     86.26 o 
   4   1   1     8978.20    10041.42    116.00 o 
   5   1   1     2529.32     2724.13     29.12 o 
   6   1   1     1279.04     1519.94     15.83 o 
   7   1   1     1645.60     1653.27     17.25 o 
   8   1   1       98.67      115.25      2.28 o 
   9   1   1     1542.34     1599.23     15.21 o 
  10   1   1     1945.32     2063.93     20.50 o 
  11   1   1      188.01      185.93      3.48 o 
  12   1   1     4754.76     4794.69     56.92 o 
  13   1   1     1219.01     1201.47     15.22 o 
  14   1   1        8.59       11.96      2.88 o 
  15   1   1      467.56      455.90      8.56 o 
  16   1   1       98.08      100.56      4.71 o 
  17   1   1      603.59      595.05     12.90 o 
  18   1   1       50.75       48.48      4.78 o 
  19   1   1      146.08      148.88      8.65 o 
  20   1   1      768.14      780.73     15.28 o 
  21   1   1       84.60       93.92      7.71 o 
  22   1   1      219.24      224.11     10.55 o 
  23   1   1       77.96       84.95      8.02 o 
  24   1   1       24.27       23.51      9.94 o 
 -25   2   1      112.51      105.42     10.25 o 
 -24   2   1        1.82       12.81      9.27 o 
 -23   2   1      612.46      610.34     20.54 o 
 -22   2   1      208.49      207.29      8.50 o 
 -21   2   1      414.45      391.19     11.24 o 
 -20   2   1      257.55      244.41      9.03 o 
 -19   2   1      115.28      125.32      5.84 o 
 -18   2   1     1042.57     1033.74     18.59 o 
 -17   2   1      778.56      778.37     14.55 o 
 -16   2   1      466.69      455.70      9.04 o 
 -15   2   1     2050.20     1977.74     24.69 o 
 -14   2   1       32.83       54.47      3.21 o 
 -13   2   1     3139.01     2972.93     33.99 o 
 -12   2   1     1769.83     1727.08     17.29 o 
 -11   2   1      236.01      257.51      3.72 o 
 -10   2   1     8471.76     8408.78    113.77 o 
  -9   2   1     1569.60     1588.54     19.45 o 
  -8   2   1     4316.08     4166.40     46.23 o 
  -7   2   1      349.27      281.21      4.58 o 
  -6   2   1      839.02      921.32     11.72 o 
  -5   2   1     9543.78     9743.82    132.32 o 
  -4   2   1     6894.23     7050.44     87.81 o 
  -3   2   1    10968.41    11251.37    144.33 o 
  -2   2   1    36286.57    36204.45    641.79 o 
  -1   2   1    14327.14    14266.99    423.24 o 
   0   2   1      653.24      661.12     14.17 o 
   1   2   1      921.74      869.66     19.74 o 
   2   2   1       28.44       37.55      1.47 o 
   3   2   1     9460.30    10115.50    143.19 o 
   4   2   1      860.69      870.25     10.50 o 
   5   2   1     4512.77     4798.60     59.01 o 
   6   2   1     6166.00     6379.81     63.47 o 
   7   2   1        2.92        1.77      1.20 o 
   8   2   1     8398.12     8814.15     83.43 o 
   9   2   1     1593.30     1675.87     15.72 o 
  10   2   1      120.01      109.94      2.08 o 
  11   2   1     9456.72     9442.41     84.17 o 
  12   2   1     2200.60     2162.65     22.71 o 
  13   2   1     1334.37     1403.55     17.44 o 
  14   2   1      191.61      197.88      5.36 o 
  15   2   1       44.20       46.46      3.60 o 
  16   2   1     2087.74     2048.78     37.16 o 
  17   2   1      582.38      575.00     11.90 o 
  18   2   1      243.45      232.71      8.90 o 
  19   2   1      731.69      696.21     20.84 o 
  20   2   1        0.30        4.97      6.16 o 
  21   2   1      755.20      748.56     20.13 o 
  22   2   1      152.21      168.52      8.23 o 
  23   2   1        3.41        0.98      9.05 o 
  24   2   1      572.81      563.82     19.91 o 
 -25   3   1      137.82      128.31     11.04 o 
 -24   3   1      133.45      149.19     11.14 o 
 -23   3   1        8.50        2.41      7.84 o 
 -22   3   1      304.12      304.39     16.82 o 
 -21   3   1      570.26      544.67     16.04 o 
 -20   3   1      528.94      509.36     12.61 o 
 -19   3   1      620.80      628.47     14.36 o 
 -18   3   1       12.80        8.44      4.84 o 
 -17   3   1      311.47      307.78      9.11 o 
 -16   3   1      639.59      629.26     11.04 o 
 -15   3   1      765.96      688.87     10.66 o 
 -14   3   1     4064.54     3918.92     43.10 o 
 -13   3   1     1985.92     1871.31     22.64 o 
 -12   3   1     1189.92     1251.01     15.50 o 
 -11   3   1     2128.70     2047.83     27.52 o 
 -10   3   1      108.25      122.07      2.84 o 
  -9   3   1     1058.29     1044.14     10.67 o 
  -8   3   1     4864.98     5047.26     49.13 o 
  -7   3   1     4886.05     5379.91     55.96 o 
  -6   3   1     7613.99     7985.02    100.87 o 
  -5   3   1      270.51      283.88      6.51 o 
  -4   3   1     2168.90     2107.56     29.73 o 
  -3   3   1     1883.89     1742.62     26.75 o 
  -2   3   1     9044.99     9725.39    163.13 o 
  -1   3   1    14745.58    14629.66    398.78 o 
   0   3   1    15899.99    16345.92    278.75 o 
   1   3   1     2661.70     2660.98     41.04 o 
   2   3   1    11680.72    12177.97    152.66 o 
   3   3   1       96.03      103.17      2.27 o 
   4   3   1     2738.98     2777.37     34.43 o 
   5   3   1     5202.73     5428.42     58.78 o 
   6   3   1     2227.00     2478.76     23.36 o 
   7   3   1     6654.37     7069.28     65.55 o 
   8   3   1      886.25      863.81      9.72 o 
   9   3   1     1541.83     1526.26     14.36 o 
  10   3   1     3890.57     3952.43     38.47 o 
  11   3   1      415.70      440.35      5.55 o 
  12   3   1     1196.60     1195.73     12.81 o 
  13   3   1      376.95      361.20      6.36 o 
  14   3   1      501.21      475.36      7.92 o 
  15   3   1     2637.79     2589.70     36.44 o 
  16   3   1       37.39       37.89      4.28 o 
  17   3   1     1182.17     1171.44     24.60 o 
  18   3   1      868.74      830.52     19.51 o 
  19   3   1      143.09      162.47      7.67 o 
  20   3   1      508.98      484.88     17.73 o 
  21   3   1      116.58      110.34      8.73 o 
  22   3   1       75.85       85.27      8.87 o 
  23   3   1      542.05      564.63     22.43 o 
  24   3   1        1.01        7.67     10.58 o 
 -24   4   1        5.50       13.09      8.55 o 
 -23   4   1      160.93      155.01      9.91 o 
 -22   4   1        5.64        9.41      7.79 o 
 -21   4   1        1.75        3.77      7.35 o 
 -20   4   1      145.75      149.97      8.83 o 
 -19   4   1       69.92       72.73      7.67 o 
 -18   4   1      254.89      237.26     10.55 o 
 -17   4   1       92.46       89.64      4.74 o 
 -16   4   1       40.88       47.70      3.47 o 
 -15   4   1       17.74       16.80      2.42 o 
 -14   4   1        0.84       -1.84      2.46 o 
 -13   4   1      236.69      231.76      6.17 o 
 -12   4   1       44.47       46.78      2.43 o 
 -11   4   1       39.63       41.17      2.55 o 
 -10   4   1      688.07      698.53      8.27 o 
  -9   4   1       59.13       71.33      2.20 o 
  -8   4   1      728.27      681.20      7.25 o 
  -7   4   1      532.69      565.59      6.52 o 
  -6   4   1     2661.18     2892.92     33.86 o 
  -5   4   1       42.48       41.69      2.72 o 
  -4   4   1      355.92      353.55      9.30 o 
  -3   4   1     2590.64     2986.08     44.46 o 
  -2   4   1       54.32       62.96      2.26 o 
  -1   4   1     1410.47     1485.02     24.82 o 
   0   4   1     5060.04     5319.51     78.68 o 
   1   4   1     1664.19     2046.09     34.23 o 
   2   4   1     1645.65     1963.21     27.97 o 
   3   4   1     3391.37     3506.79     40.93 o 
   4   4   1      979.25     1053.73     13.20 o 
   5   4   1      562.87      576.07      9.57 o 
   6   4   1        6.15       14.27      1.32 o 
   7   4   1     1092.01     1224.45     11.41 o 
   8   4   1       35.98       25.87      1.41 o 
   9   4   1       37.84       39.47      1.89 o 
  10   4   1        0.45       -2.72      1.76 o 
  11   4   1      610.55      565.25      6.93 o 
  12   4   1      286.35      268.95      5.85 o 
  13   4   1       55.69       60.90      3.16 o 
  14   4   1       38.20       37.75      2.67 o 
  15   4   1        3.00        5.75      3.50 o 
  16   4   1       96.70      101.61      4.57 o 
  17   4   1        7.84        4.60      4.02 o 
  18   4   1       67.07       71.00      7.54 o 
  19   4   1       52.06       49.56      7.36 o 
  20   4   1       38.65       44.04      7.82 o 
  21   4   1      107.76      111.87      9.13 o 
  22   4   1        2.07        4.04      8.14 o 
  23   4   1       22.64       17.32      8.30 o 
  24   4   1       64.27       68.27      9.28 o 
 -24   5   1      109.90      104.90      9.76 o 
 -23   5   1       23.39       15.08      8.36 o 
 -22   5   1       20.88       14.91      7.85 o 
 -21   5   1       44.71       53.56      8.25 o 
 -20   5   1      209.24      200.47     11.15 o 
 -19   5   1       13.90       13.99      7.84 o 
 -18   5   1      112.65      110.29      5.78 o 
 -17   5   1      154.17      153.97      5.36 o 
 -16   5   1       55.73       57.78      3.65 o 
 -15   5   1      115.06      111.21      4.00 o 
 -14   5   1      183.60      173.37      4.51 o 
 -13   5   1      168.86      212.17      5.01 o 
 -12   5   1      135.66      125.09      3.51 o 
 -11   5   1      384.98      378.60      6.16 o 
 -10   5   1      251.93      232.26      4.34 o 
  -9   5   1      682.82      628.93      7.97 o 
  -8   5   1        6.29        8.81      1.63 o 
  -7   5   1       62.83       62.92      2.01 o 
  -6   5   1      420.29      434.59      5.39 o 
  -5   5   1     3102.44     3329.58     35.15 o 
  -4   5   1      328.23      334.67      4.62 o 
  -3   5   1      574.00      616.06      7.45 o 
  -2   5   1       67.15       90.12      4.15 o 
  -1   5   1       75.91       65.07      1.82 o 
   0   5   1      376.24      417.93      6.39 o 
   1   5   1      444.57      448.82      5.84 o 
   2   5   1     1958.57     2044.67     20.79 o 
   3   5   1       38.09       45.11      1.47 o 
   4   5   1       44.35       66.22      1.59 o 
   5   5   1      110.70      139.92      2.48 o 
   6   5   1       29.71       38.60      1.63 o 
   7   5   1     2313.56     2419.71     27.13 o 
   8   5   1      145.34      161.39      3.40 o 
   9   5   1      113.47      105.51      3.34 o 
  10   5   1      536.24      536.16      7.49 o 
  11   5   1      132.27      126.66      3.24 o 
  12   5   1      927.25      907.69     13.51 o 
  13   5   1      126.58      137.28      3.52 o 
  14   5   1       31.06       29.59      2.90 o 
  15   5   1      126.89      131.34      5.12 o 
  16   5   1        8.60       13.29      4.29 o 
  17   5   1       32.26       23.40      5.26 o 
  18   5   1       56.04       56.89      6.63 o 
  19   5   1        3.85       -0.33      7.26 o 
  20   5   1      293.26      265.14     23.13 o 
  21   5   1       12.36       23.17      8.20 o 
  22   5   1       67.11       62.76     10.11 o 
  23   5   1       15.27       11.17      8.60 o 
 -23   6   1      262.79      265.07     12.71 o 
 -22   6   1      116.25      113.34      9.52 o 
 -21   6   1       85.90       80.88      8.59 o 
 -20   6   1      584.03      556.05     16.73 o 
 -19   6   1       98.94      111.77      8.31 o 
 -18   6   1      931.92      907.03     14.89 o 
 -17   6   1        9.40        6.26      4.03 o 
 -16   6   1      183.97      192.30      5.45 o 
 -15   6   1     1971.67     1953.05     41.26 o 
 -14   6   1      517.10      520.95      7.79 o 
 -13   6   1     3086.48     2897.16     48.07 o 
 -12   6   1      765.46      688.37      9.58 o 
 -11   6   1       42.49       47.68      2.67 o 
 -10   6   1     1079.59     1101.18     14.79 o 
  -9   6   1     2644.25     2631.49     29.00 o 
  -8   6   1     2342.71     2300.07     26.41 o 
  -7   6   1     4094.54     4128.49     44.76 o 
  -6   6   1      424.81      449.80      6.27 o 
  -5   6   1     3188.88     3221.91     37.48 o 
  -4   6   1      712.52      665.94      8.01 o 
  -3   6   1     2554.64     2743.08     30.37 o 
  -2   6   1     2699.48     2730.66     28.82 o 
  -1   6   1      100.99       94.29      2.68 o 
   0   6   1     6066.10     6178.57     67.78 o 
   1   6   1     7926.76     8237.71     85.91 o 
   2   6   1      906.53      920.07      9.67 o 
   3   6   1     5542.25     5657.25     60.79 o 
   4   6   1     2677.35     2769.04     29.62 o 
   5   6   1      880.82      851.63      9.53 o 
   6   6   1     3403.48     3473.90     42.44 o 
   7   6   1      204.47      211.95      5.36 o 
   8   6   1     2458.55     2453.90     27.05 o 
   9   6   1      979.29      943.47     11.81 o 
  10   6   1      745.81      735.57      9.31 o 
  11   6   1     2503.52     2491.45     30.38 o 
  12   6   1       56.09       53.57      3.08 o 
  13   6   1      727.26      712.10      9.51 o 
  14   6   1      595.30      564.38     10.00 o 
  15   6   1        3.62        6.89      3.31 o 
  16   6   1     2677.32     2645.70     69.91 o 
  17   6   1      182.71      198.67     13.81 o 
  18   6   1      800.56      795.49     18.13 o 
  19   6   1      239.96      237.36     11.21 o 
  20   6   1       32.38       29.60      8.17 o 
  21   6   1      447.56      460.82     15.88 o 
  22   6   1      257.77      265.02     14.56 o 
  23   6   1       97.14       95.99     11.39 o 
 -23   7   1        6.73        9.70     24.40 o 
 -22   7   1      460.26      449.68     15.89 o 
 -21   7   1       19.62       23.78      8.32 o 
 -20   7   1       45.19       45.11      8.30 o 
 -19   7   1      194.76      183.74      7.24 o 
 -18   7   1      471.18      446.44      9.72 o 
 -17   7   1      246.02      257.64      7.51 o 
 -16   7   1      126.61      129.50      4.64 o 
 -15   7   1      222.75      229.87      9.54 o 
 -14   7   1     2357.61     2265.25     35.27 o 
 -13   7   1       82.47       72.61      4.92 o 
 -12   7   1       54.00       61.31      3.66 o 
 -11   7   1     1685.11     1689.49     19.36 o 
 -10   7   1      766.35      759.24      9.69 o 
  -9   7   1     6409.17     6336.41     68.41 o 
  -8   7   1       22.69       31.20      2.46 o 
  -7   7   1        9.22       22.87      5.39 o 
  -6   7   1      284.77      293.60      4.92 o 
  -5   7   1     4112.73     4005.57     48.04 o 
  -4   7   1     3248.72     3016.32     35.14 o 
  -3   7   1     3349.38     3278.61     38.19 o 
  -2   7   1       81.65       81.70      2.34 o 
  -1   7   1     3699.49     3806.22     42.18 o 
   0   7   1     1572.91     1547.11     16.86 o 
   1   7   1       68.47       55.04      1.92 o 
   2   7   1     1202.96     1123.38     13.11 o 
   3   7   1        2.57       10.95      2.90 o 
   4   7   1     2694.45     2710.79     27.79 o 
   5   7   1     1123.56     1109.14     13.72 o 
   6   7   1       66.39       68.11      2.82 o 
   7   7   1     4800.64     4761.24     52.85 o 
   8   7   1      228.84      245.04      4.49 o 
   9   7   1      301.45      278.43      4.96 o 
  10   7   1     1537.29     1493.28     16.35 o 
  11   7   1     1396.12     1380.06     18.84 o 
  12   7   1     2974.08     2938.55     32.19 o 
  13   7   1       68.60       74.69      3.96 o 
  14   7   1      390.86      368.03      7.53 o 
  15   7   1      181.34      180.36      5.32 o 
  16   7   1      228.53      239.69      8.10 o 
  17   7   1      440.94      418.48     15.72 o 
  18   7   1      228.09      235.77      8.33 o 
  19   7   1        2.52       14.80      8.54 o 
  20   7   1      461.02      462.54     27.59 o 
  21   7   1       58.39       57.98      8.94 o 
  22   7   1       93.14       93.85     10.06 o 
 -22   8   1        2.69       12.01      8.87 o 
 -21   8   1       72.76       53.93      8.76 o 
 -20   8   1       81.66       84.74      9.06 o 
 -19   8   1      483.96      482.31     11.72 o 
 -18   8   1      760.53      761.42     12.52 o 
 -17   8   1       76.17       72.74      5.15 o 
 -16   8   1        3.60        3.50      4.20 o 
 -15   8   1      358.84      348.00      8.38 o 
 -14   8   1        0.02        4.95      3.80 o 
 -13   8   1      757.67      735.73     11.30 o 
 -12   8   1        3.90        8.09      3.35 o 
 -11   8   1       24.00       16.65      3.19 o 
 -10   8   1      344.49      339.34      6.21 o 
  -9   8   1      872.68      803.90     10.72 o 
  -8   8   1     1250.93     1227.15     15.15 o 
  -7   8   1      545.72      512.27      7.41 o 
  -6   8   1     1202.61     1137.55     14.81 o 
  -5   8   1      772.20      788.51     10.74 o 
  -4   8   1      278.36      247.16      5.09 o 
  -3   8   1      493.23      520.68      7.66 o 
  -2   8   1     1605.42     1520.36     18.89 o 
  -1   8   1       29.04       36.41      2.89 o 
   0   8   1      699.48      665.31      8.97 o 
   1   8   1      489.06      480.55      7.00 o 
   2   8   1      108.27      120.61      3.40 o 
   3   8   1     1258.24     1241.20     14.91 o 
   4   8   1      980.89      906.06     11.40 o 
   5   8   1      758.36      682.26      9.07 o 
   6   8   1     1385.06     1368.93     17.57 o 
   7   8   1       99.21       88.76      3.21 o 
   8   8   1       32.69       36.56      3.11 o 
   9   8   1       54.24       45.82      3.18 o 
  10   8   1      253.54      227.45      5.48 o 
  11   8   1     1650.76     1521.24     24.66 o 
  12   8   1        1.85        3.43      3.46 o 
  13   8   1       78.72       86.49      4.42 o 
  14   8   1       49.88       49.38      4.20 o 
  15   8   1       87.57       90.35      4.90 o 
  16   8   1      619.25      611.24     15.41 o 
  17   8   1      186.07      190.01      8.55 o 
  18   8   1      327.93      317.86     16.98 o 
  19   8   1      107.53      110.20      7.38 o 
  20   8   1       26.14       26.27      8.79 o 
  21   8   1       14.01       21.37      8.96 o 
 -21   9   1      123.17      130.75     11.86 o 
 -20   9   1       15.39        9.33      8.49 o 
 -19   9   1        0.30       11.39      6.69 o 
 -18   9   1       96.11      101.30      6.27 o 
 -17   9   1       32.57       26.77      4.72 o 
 -16   9   1        3.72        9.07      4.42 o 
 -15   9   1       58.07       56.53      4.85 o 
 -14   9   1      199.50      191.74      5.99 o 
 -13   9   1       19.31       20.63      3.97 o 
 -12   9   1       18.22       21.10      3.71 o 
 -11   9   1       78.15       74.53      7.99 o 
 -10   9   1      565.74      547.30      8.88 o 
  -9   9   1        1.17       -2.60      3.00 o 
  -8   9   1      119.02      117.62      3.89 o 
  -7   9   1       14.02        9.57      2.94 o 
  -6   9   1       22.74       15.50      2.92 o 
  -5   9   1      642.92      586.40      8.78 o 
  -4   9   1      436.71      471.45      7.44 o 
  -3   9   1        7.56       13.94      2.66 o 
  -2   9   1      146.22      114.40      4.50 o 
  -1   9   1      269.08      226.17      5.33 o 
   0   9   1        5.34       10.74      2.86 o 
   1   9   1       55.70       73.80      4.22 o 
   2   9   1       81.56      110.16      3.18 o 
   3   9   1      296.91      265.90      5.18 o 
   4   9   1      153.12      131.35      3.53 o 
   5   9   1        0.31        2.99      2.62 o 
   6   9   1      113.94      112.05      4.76 o 
   7   9   1      121.55      144.93      4.41 o 
   8   9   1        0.22       -4.37      3.17 o 
   9   9   1      157.49      144.66      4.40 o 
  10   9   1        6.67        1.58      3.99 o 
  11   9   1        0.60       -1.72      3.59 o 
  12   9   1        3.88       -0.33      4.51 o 
  13   9   1       85.63       80.23      4.98 o 
  14   9   1       39.72       40.05      4.46 o 
  15   9   1        2.52        8.00      4.34 o 
  16   9   1        0.15       -8.41      4.42 o 
  17   9   1      362.72      363.61     15.72 o 
  18   9   1       16.96       20.57      7.41 o 
  19   9   1       51.80       53.36      9.09 o 
  20   9   1        9.25        1.50     10.60 o 
 -20  10   1       11.77       25.02     21.45 o 
 -19  10   1      121.93      123.60     11.29 o 
 -18  10   1      138.26      142.30      6.22 o 
 -17  10   1      416.41      412.03      9.70 o 
 -16  10   1      198.99      190.78      6.64 o 
 -15  10   1       80.45       83.15      5.57 o 
 -14  10   1       74.79       65.96      5.12 o 
 -13  10   1       21.02       22.07      4.32 o 
 -12  10   1      542.69      529.97      9.24 o 
 -11  10   1       77.87       98.84      4.43 o 
 -10  10   1      778.67      744.96     11.20 o 
  -9  10   1      102.34       97.45      4.16 o 
  -8  10   1       31.21       39.92      3.52 o 
  -7  10   1       81.42       85.48      4.14 o 
  -6  10   1       94.92       85.49      4.36 o 
  -5  10   1      552.55      556.08      9.33 o 
  -4  10   1     1548.75     1544.14     19.64 o 
  -3  10   1       56.49       64.49      3.71 o 
  -2  10   1      665.22      639.25     10.04 o 
  -1  10   1       12.22        9.63      3.19 o 
   0  10   1      430.87      403.94      7.48 o 
   1  10   1      662.24      705.40     10.70 o 
   2  10   1       13.72       23.16      3.06 o 
   3  10   1      484.66      474.84      7.29 o 
   4  10   1       67.27       72.11      4.39 o 
   5  10   1      148.68      136.98      3.94 o 
   6  10   1      344.04      361.33      7.06 o 
   7  10   1        2.48        1.09      3.36 o 
   8  10   1      487.55      489.16      8.57 o 
   9  10   1      374.61      365.99      7.51 o 
  10  10   1       55.67       52.08      4.56 o 
  11  10   1      499.46      500.92      9.08 o 
  12  10   1       93.57       93.33      4.79 o 
  13  10   1      277.70      282.91      7.87 o 
  14  10   1      457.23      470.41      9.91 o 
  15  10   1       14.30        3.39      5.05 o 
  16  10   1        9.39        5.72      5.95 o 
  17  10   1       90.63       84.31      7.89 o 
  18  10   1       12.65       11.22      7.35 o 
  19  10   1      324.20      353.76     29.83 o 
 -19  11   1      340.88      333.13     21.53 o 
 -18  11   1        0.70       -3.79      7.42 o 
 -17  11   1      170.30      181.52      8.80 o 
 -16  11   1       76.65       77.26      5.77 o 
 -15  11   1       52.61       53.10      5.91 o 
 -14  11   1      644.69      631.69     11.75 o 
 -13  11   1      186.98      178.21      5.73 o 
 -12  11   1      302.84      303.30      8.04 o 
 -11  11   1       53.96       62.85      5.15 o 
 -10  11   1       92.02       87.66      4.60 o 
  -9  11   1      611.66      608.24     10.04 o 
  -8  11   1     1089.43     1035.82     14.51 o 
  -7  11   1      379.62      379.78      8.02 o 
  -6  11   1     1065.02     1052.38     15.51 o 
  -5  11   1       48.11       46.79      4.29 o 
  -4  11   1      681.71      707.78     12.15 o 
  -3  11   1      786.00      744.35     11.60 o 
  -2  11   1       56.05       54.54      3.88 o 
  -1  11   1     1520.62     1468.05     20.05 o 
   0  11   1      212.18      219.99      6.02 o 
   1  11   1      183.78      184.06      6.48 o 
   2  11   1      657.49      648.75      9.87 o 
   3  11   1      238.06      225.68      6.80 o 
   4  11   1     1185.82     1157.81     15.51 o 
   5  11   1      567.25      553.33      9.04 o 
   6  11   1      249.03      225.46      5.95 o 
   7  11   1      697.67      699.57     10.81 o 
   8  11   1       25.28       28.12      3.97 o 
   9  11   1      366.10      359.99      9.90 o 
  10  11   1      657.25      640.99     10.61 o 
  11  11   1       37.39       29.26      4.44 o 
  12  11   1      561.77      541.46     12.77 o 
  13  11   1       28.30       38.41      5.30 o 
  14  11   1        7.39       13.87      5.48 o 
  15  11   1      543.89      533.73     11.06 o 
  16  11   1      107.38      114.82      6.35 o 
  17  11   1      352.42      339.42     11.69 o 
  18  11   1       16.76       20.46      8.57 o 
 -17  12   1      163.90      179.53     14.36 o 
 -16  12   1       97.24      112.03      6.57 o 
 -15  12   1      138.41      131.73      6.51 o 
 -14  12   1       20.32       17.36      5.28 o 
 -13  12   1       43.05       49.83      5.01 o 
 -12  12   1      124.23      111.89      5.92 o 
 -11  12   1       57.47       64.95      4.86 o 
 -10  12   1      573.12      573.94     10.09 o 
  -9  12   1        9.35       12.65      4.24 o 
  -8  12   1       81.93       80.89      4.53 o 
  -7  12   1       11.18        8.93      6.70 o 
  -6  12   1       82.79       83.95      5.03 o 
  -5  12   1      552.54      551.81     10.76 o 
  -4  12   1      495.37      450.67      9.53 o 
  -3  12   1      394.71      390.36      8.20 o 
  -2  12   1      193.56      191.90      5.63 o 
  -1  12   1       87.07       93.63      4.69 o 
   0  12   1       81.79       83.52      4.25 o 
   1  12   1      585.61      556.44      9.20 o 
   2  12   1      257.50      240.10      6.02 o 
   3  12   1      319.29      320.49      7.34 o 
   4  12   1        3.93        5.61      3.85 o 
   5  12   1        3.09        2.48      4.11 o 
   6  12   1      292.99      254.82      6.97 o 
   7  12   1       57.47       62.57      4.82 o 
   8  12   1      475.31      472.83      9.55 o 
   9  12   1      129.08      134.78      5.40 o 
  10  12   1       11.99        8.29      4.48 o 
  11  12   1      117.29      114.91      5.95 o 
  12  12   1      160.30      164.99      5.99 o 
  13  12   1      181.31      170.37      6.60 o 
  14  12   1      109.82      113.89      6.17 o 
  15  12   1       85.53       84.34      6.35 o 
  16  12   1       43.02       58.52      6.90 o 
 -15  13   1        2.00       -0.40      6.05 o 
 -14  13   1       77.11       85.32      7.38 o 
 -13  13   1       27.33       25.59      5.10 o 
 -12  13   1       11.64       14.08      4.96 o 
 -11  13   1       57.38       53.09      5.04 o 
 -10  13   1       27.80       28.37      5.06 o 
  -9  13   1       95.67       89.22      5.36 o 
  -8  13   1       37.87       40.41      4.86 o 
  -7  13   1      214.12      208.99      8.14 o 
  -6  13   1      170.33      168.05      6.35 o 
  -5  13   1        1.89        7.38      4.81 o 
  -4  13   1      289.63      295.06      8.37 o 
  -3  13   1       66.77       62.32      5.11 o 
  -2  13   1        3.37       -2.89      4.47 o 
  -1  13   1      440.09      417.04      8.16 o 
   0  13   1      312.48      328.48      7.47 o 
   1  13   1        0.22       -1.00      4.21 o 
   2  13   1       15.02       13.21      4.22 o 
   3  13   1      633.02      628.75     10.30 o 
   4  13   1      284.34      277.95      7.25 o 
   5  13   1        7.73        5.43      4.65 o 
   6  13   1      139.49      141.93      5.75 o 
   7  13   1        1.30        6.56      4.85 o 
   8  13   1       57.59       49.17      5.22 o 
   9  13   1       76.01       88.43      8.16 o 
  10  13   1        0.52        4.14      4.98 o 
  11  13   1        4.98       -5.75      4.89 o 
  12  13   1       45.78       42.66      5.36 o 
  13  13   1       31.61       30.90      5.66 o 
  14  13   1       31.97       43.40      6.55 o 
 -13  14   1      190.93      192.02      7.67 o 
 -12  14   1        5.23       14.66      5.91 o 
 -11  14   1       57.86       67.10      7.64 o 
 -10  14   1        1.86       -5.89      5.78 o 
  -9  14   1      161.37      172.31      6.57 o 
  -8  14   1       45.37       48.80      5.41 o 
  -7  14   1       46.13       52.03      6.70 o 
  -6  14   1        3.99        1.34      5.77 o 
  -5  14   1      263.83      278.76      8.53 o 
  -4  14   1        5.49       11.48      5.20 o 
  -3  14   1       26.26       18.82      5.01 o 
  -2  14   1       15.25       10.87      4.88 o 
  -1  14   1       65.85       70.39      5.02 o 
   0  14   1      135.67      150.79      5.71 o 
   1  14   1       37.48       43.84      4.81 o 
   2  14   1      139.56      135.26      5.47 o 
   3  14   1        5.35       11.63      4.59 o 
   4  14   1        0.96        0.52      4.91 o 
   5  14   1      107.62      103.00      5.62 o 
   6  14   1       45.22       44.23      5.34 o 
   7  14   1       14.63        7.26      5.13 o 
   8  14   1      231.84      242.29     10.00 o 
   9  14   1       11.67       10.97      5.38 o 
  10  14   1       14.14       16.83      6.66 o 
  11  14   1       44.59       42.48      6.29 o 
  12  14   1        9.83        7.47      5.99 o 
 -10  15   1        8.27        1.70      6.60 o 
  -9  15   1      127.64      129.36      6.88 o 
  -8  15   1        6.34        1.96      7.11 o 
  -7  15   1        4.79       -1.84      6.24 o 
  -6  15   1      112.12      116.94      7.51 o 
  -5  15   1      112.74      113.35      7.84 o 
  -4  15   1      264.02      281.04      7.91 o 
  -3  15   1       74.02       73.34      5.80 o 
  -2  15   1        7.72        7.09      6.12 o 
  -1  15   1       80.05       79.81      5.90 o 
   0  15   1       92.89       94.18      5.62 o 
   1  15   1      246.36      258.32      8.22 o 
   2  15   1      438.13      445.20      9.41 o 
   3  15   1        0.25       -0.74      5.79 o 
   4  15   1       31.00       29.66      5.64 o 
   5  15   1        8.65        6.70      5.48 o 
   6  15   1        9.98       10.59      5.87 o 
   7  15   1      165.38      157.09      7.23 o 
   8  15   1       33.85       31.08      6.23 o 
   9  15   1      148.19      161.66      7.41 o 
  -4  16   1       42.36       49.24      6.36 o 
  -3  16   1        7.36        4.78      6.31 o 
  -2  16   1      133.42      148.35      7.37 o 
  -1  16   1        1.76       -6.97      6.73 o 
   0  16   1       35.38       37.24      6.40 o 
   1  16   1       24.55       17.26      6.32 o 
   2  16   1       10.81       -2.70      6.14 o 
   3  16   1      123.91      137.62      9.02 o 
   4  16   1      227.91      230.94      8.27 o 
 -25   0   2       29.26       45.28     12.39 o 
 -24   0   2       65.85       61.11     12.22 o 
 -23   0   2      235.59      242.38     18.37 o 
 -22   0   2      352.71      369.14     19.15 o 
 -21   0   2       67.58       70.23      8.24 o 
 -20   0   2      833.31      808.89     36.38 o 
 -19   0   2      432.12      445.01     14.82 o 
 -18   0   2      877.38      864.81     21.05 o 
 -17   0   2      491.77      491.22     13.83 o 
 -16   0   2       40.75       59.52      6.41 o 
 -15   0   2     6006.88     5773.80    102.86 o 
 -14   0   2     3726.08     3558.76     48.93 o 
 -13   0   2     1620.91     1502.81     21.55 o 
 -12   0   2     1412.33     1418.24     21.84 o 
 -11   0   2     1770.23     1802.43     27.00 o 
 -10   0   2     2228.30     2255.05     52.06 o 
  -9   0   2      242.13      125.39      3.85 o 
  -8   0   2     3815.97     3886.52     56.54 o 
  -7   0   2     8559.12     8812.14    126.94 o 
  -6   0   2     8711.85     9120.99    137.64 o 
  -5   0   2     5034.91     5398.48     80.77 o 
  -4   0   2    24717.44    24549.85    465.37 o 
  -3   0   2     4046.59     4232.29    191.69 o 
  -2   0   2    40803.00    38241.48   1331.32 o 
   0   0   2      434.65      424.80     16.49 o 
   1   0   2     1830.12     2040.82     72.51 o 
   2   0   2    34765.58    36560.61   1968.47 o 
   3   0   2    81513.41    78987.73   1685.27 o 
   4   0   2      198.98      320.52      6.65 o 
   5   0   2     4251.83     5005.19     72.08 o 
   6   0   2       74.72      102.45      2.97 o 
   7   0   2    20195.12    22762.92    293.60 o 
   8   0   2     2206.57     2384.53     29.31 o 
   9   0   2    13337.99    13779.53    178.34 o 
  10   0   2       59.38       43.53      2.47 o 
  11   0   2     3478.41     3534.57     56.69 o 
  12   0   2      135.52      130.40      4.63 o 
  13   0   2      683.80      668.94     22.71 o 
  14   0   2     2413.61     2495.27     61.95 o 
  15   0   2     1714.94     1749.58     97.15 o 
  16   0   2     3480.41     3620.38    169.70 o 
  17   0   2      600.15      604.71     33.74 o 
  18   0   2       98.83      110.21     12.07 o 
  19   0   2      387.41      384.54     18.09 o 
  20   0   2      923.16      909.14     38.88 o 
  21   0   2      135.96      149.69     15.75 o 
  22   0   2     1007.89      953.44     40.68 o 
  23   0   2       49.63       65.86     15.58 o 
  24   0   2      307.28      272.07     22.23 o 
 -25   1   2       84.95       79.50      9.23 o 
 -24   1   2      563.39      573.32     15.94 o 
 -23   1   2      180.05      183.74      8.70 o 
 -22   1   2      171.45      159.81      8.16 o 
 -21   1   2       68.59       71.90      6.40 o 
 -20   1   2      321.87      328.24      9.16 o 
 -19   1   2      227.86      228.22      7.47 o 
 -18   1   2     2052.05     2019.49     33.54 o 
 -17   1   2      785.60      794.83     13.78 o 
 -16   1   2      150.31      163.29      5.14 o 
 -15   1   2        4.52        9.57      2.55 o 
 -14   1   2      280.61      292.27      5.37 o 
 -13   1   2     5482.24     5355.60     53.29 o 
 -12   1   2        4.25        6.18      1.69 o 
 -11   1   2     4079.67     4056.80     39.60 o 
 -10   1   2      333.53      349.78      4.50 o 
  -9   1   2      155.40      152.91      2.56 o 
  -8   1   2    12096.03    12696.13    117.54 o 
  -7   1   2     2636.22     2753.29     27.89 o 
  -6   1   2     4437.83     4351.07     45.74 o 
  -5   1   2     1503.42     1545.99     17.28 o 
  -4   1   2      469.61      372.88      5.55 o 
  -3   1   2     2788.55     3158.96     54.03 o 
  -2   1   2    13563.71    14032.36    262.89 o 
  -1   1   2      711.75      842.55     21.31 o 
   0   1   2     8734.12     9655.68    338.10 o 
   1   1   2       22.58       40.17      7.88 o 
   2   1   2     3382.68     3734.16     58.51 o 
   3   1   2     1770.88     2164.88     28.98 o 
   4   1   2      218.84      277.32      4.17 o 
   5   1   2    12314.48    13461.50    146.74 o 
   6   1   2     1625.92     1813.89     18.46 o 
   7   1   2     8365.98     8729.74     79.25 o 
   8   1   2      850.39      854.48      8.88 o 
   9   1   2      788.13      798.64      8.09 o 
  10   1   2      828.53      781.36      8.33 o 
  11   1   2     8192.69     8283.21     85.47 o 
  12   1   2       24.27       26.27      2.30 o 
  13   1   2     2615.58     2589.36     44.26 o 
  14   1   2      459.59      475.44     12.69 o 
  15   1   2      139.68      142.42      4.39 o 
  16   1   2      799.80      816.65     16.16 o 
  17   1   2        9.81        9.61      4.34 o 
  18   1   2     2124.43     2116.86     57.52 o 
  19   1   2        3.39        9.41      6.24 o 
  20   1   2      347.82      374.96     11.53 o 
  21   1   2       80.53       72.35      7.42 o 
  22   1   2       31.01       31.80     15.63 o 
  23   1   2      246.77      261.76     15.24 o 
  24   1   2      208.49      231.88     13.19 o 
 -25   2   2      121.38      116.41     10.50 o 
 -24   2   2        5.68       11.52      8.80 o 
 -23   2   2       46.67       52.61      6.95 o 
 -22   2   2       22.50       26.19      6.09 o 
 -21   2   2      590.03      566.15     15.57 o 
 -20   2   2       48.01       49.93      5.86 o 
 -19   2   2       99.45       93.39      6.09 o 
 -18   2   2       30.09       29.67      4.98 o 
 -17   2   2      255.99      258.94      7.59 o 
 -16   2   2       32.42       36.31      2.98 o 
 -15   2   2     1200.66     1121.14     14.63 o 
 -14   2   2        2.27        3.77      2.29 o 
 -13   2   2      503.66      480.45      7.29 o 
 -12   2   2       88.65       75.40      2.26 o 
 -11   2   2        0.67        1.17      1.84 o 
 -10   2   2       82.69       67.36      1.84 o 
  -9   2   2      148.11      140.32      3.25 o 
  -8   2   2      131.81      112.46      2.42 o 
  -7   2   2      248.49      268.66      3.74 o 
  -6   2   2      650.34      686.15      9.21 o 
  -5   2   2      274.11      263.10      3.82 o 
  -4   2   2      531.23      445.89      5.59 o 
  -3   2   2     4312.75     4741.76     59.03 o 
  -2   2   2    26123.25    25829.54    401.86 o 
  -1   2   2        4.64       15.32      3.49 o 
   0   2   2      101.03      115.90      3.23 o 
   1   2   2       49.04       53.04      1.91 o 
   2   2   2     1678.27     1711.93     27.99 o 
   3   2   2     2860.74     3111.14     38.46 o 
   4   2   2      154.64      198.17      4.38 o 
   5   2   2       10.24        5.66      1.85 o 
   6   2   2     2263.63     2514.17     24.92 o 
   7   2   2      118.55      120.44      2.32 o 
   8   2   2       46.26       35.04      1.69 o 
   9   2   2     1296.10     1333.40     13.27 o 
  10   2   2      790.02      789.97      7.91 o 
  11   2   2     1441.98     1363.79     15.07 o 
  12   2   2      332.72      311.85      5.58 o 
  13   2   2       40.11       43.11      2.87 o 
  14   2   2       96.26      104.03      4.40 o 
  15   2   2      114.89      107.96      4.72 o 
  16   2   2      374.79      366.05     13.90 o 
  17   2   2        9.91        6.74      5.57 o 
  18   2   2       20.07       20.22      5.76 o 
  19   2   2       40.14       32.05      6.30 o 
  20   2   2      117.08      130.05      7.58 o 
  21   2   2       27.04       22.91      6.78 o 
  22   2   2      238.86      238.39     10.51 o 
  23   2   2       40.89       46.40     10.65 o 
  24   2   2        1.61      -10.75     15.42 o 
 -25   3   2       38.52       51.69      9.89 o 
 -24   3   2       57.13       53.93      8.55 o 
 -23   3   2      130.29      115.54      8.79 o 
 -22   3   2       66.74       62.00      8.11 o 
 -21   3   2      462.28      429.40     11.92 o 
 -20   3   2       62.98       55.22      5.89 o 
 -19   3   2      102.07       89.63      5.91 o 
 -18   3   2      207.49      190.44      7.44 o 
 -17   3   2      188.03      187.15      5.31 o 
 -16   3   2     1129.75     1118.86     15.85 o 
 -15   3   2      187.84      205.45      5.29 o 
 -14   3   2     1996.99     1730.16     23.09 o 
 -13   3   2       75.14       64.91      4.80 o 
 -12   3   2       71.21       91.78      2.60 o 
 -11   3   2      549.32      602.53      7.29 o 
 -10   3   2      818.41      720.87      8.70 o 
  -9   3   2     2464.71     2733.16     29.76 o 
  -8   3   2      301.04      197.98      3.51 o 
  -7   3   2      841.33     1088.32     12.27 o 
  -6   3   2       72.56       88.34      1.99 o 
  -5   3   2     2874.57     3140.80     36.09 o 
  -4   3   2      674.22      832.30     11.03 o 
  -3   3   2     9175.61     9088.44    113.48 o 
  -2   3   2       26.38       31.44      3.04 o 
  -1   3   2     6989.46     7052.13     93.58 o 
   0   3   2      535.27      546.22      7.59 o 
   1   3   2     1715.22     1755.39     20.00 o 
   2   3   2     3851.35     4087.41     44.74 o 
   3   3   2     1356.24     1423.95     16.75 o 
   4   3   2     3480.60     3689.63     46.88 o 
   5   3   2       22.44       29.40      1.25 o 
   6   3   2       12.20       21.47      2.05 o 
   7   3   2       62.29       69.32      1.76 o 
   8   3   2     3195.88     3216.00     30.71 o 
   9   3   2       30.98       25.58      1.96 o 
  10   3   2     6793.15     6920.63     63.63 o 
  11   3   2       19.99       26.59      2.04 o 
  12   3   2      211.96      229.12      4.77 o 
  13   3   2      311.40      309.84      7.00 o 
  14   3   2      191.36      207.32      5.61 o 
  15   3   2     1217.74     1204.65     18.93 o 
  16   3   2      170.59      165.50      5.72 o 
  17   3   2     1494.94     1459.76     34.02 o 
  18   3   2       62.63       65.74      6.43 o 
  19   3   2      153.45      154.22     10.03 o 
  20   3   2        8.75        8.74      6.45 o 
  21   3   2      631.31      630.37     15.60 o 
  22   3   2       21.20       16.38      8.26 o 
  23   3   2      247.90      252.96     12.29 o 
 -25   4   2      571.48      574.01     18.02 o 
 -24   4   2      121.89      120.12      9.51 o 
 -23   4   2      262.02      256.97     12.10 o 
 -22   4   2      165.15      167.43     10.06 o 
 -21   4   2        0.57       -7.71      7.24 o 
 -20   4   2      221.45      213.41     10.19 o 
 -19   4   2      745.74      739.96     16.17 o 
 -18   4   2      669.12      658.89     11.53 o 
 -17   4   2     1325.20     1261.28     18.96 o 
 -16   4   2      196.75      176.41      5.11 o 
 -15   4   2      296.30      267.50      5.96 o 
 -14   4   2     2306.88     2200.11     24.78 o 
 -13   4   2       47.82       33.36      2.40 o 
 -12   4   2     5063.09     5050.07     59.61 o 
 -11   4   2      338.12      363.77      5.98 o 
 -10   4   2     1489.84     1456.16     15.88 o 
  -9   4   2     2944.21     3002.22     34.20 o 
  -8   4   2       60.52       64.52      1.82 o 
  -7   4   2     8059.47     8264.84     80.34 o 
  -6   4   2     1956.05     2035.70     21.45 o 
  -5   4   2     4825.78     4834.45     49.88 o 
  -4   4   2     3404.57     3596.70     46.71 o 
  -3   4   2     1714.43     1829.21     24.18 o 
  -2   4   2     1771.91     1847.69     25.47 o 
  -1   4   2    14394.59    14895.72    172.50 o 
   0   4   2      177.43      171.86      3.56 o 
   1   4   2     6840.45     6853.16     77.29 o 
   2   4   2       75.41       81.78      1.87 o 
   3   4   2      609.46      591.19      6.56 o 
   4   4   2     5111.18     5369.23     50.50 o 
   5   4   2      238.05      225.64      3.19 o 
   6   4   2    16459.65    17120.14    169.88 o 
   7   4   2     1537.37     1598.52     18.30 o 
   8   4   2     3127.44     3065.96     29.55 o 
   9   4   2      717.58      719.16     10.80 o 
  10   4   2     1271.34     1302.91     15.73 o 
  11   4   2      650.43      652.98      8.19 o 
  12   4   2     4388.00     4227.24     42.55 o 
  13   4   2      421.55      443.27     10.12 o 
  14   4   2     2283.09     2306.28     30.55 o 
  15   4   2      133.55      134.55      4.76 o 
  16   4   2       34.48       35.38      5.00 o 
  17   4   2      914.79      919.55     19.14 o 
  18   4   2        2.46        2.42      5.23 o 
  19   4   2     1791.04     1820.53     35.20 o 
  20   4   2      103.17      113.22      8.69 o 
  21   4   2      106.82      110.12     13.18 o 
  22   4   2      142.87      155.48     10.13 o 
  23   4   2      150.17      163.59     10.34 o 
 -24   5   2       56.54       59.79      9.12 o 
 -23   5   2      288.86      311.31     13.26 o 
 -22   5   2       10.68       12.36      7.89 o 
 -21   5   2      255.37      240.61     10.95 o 
 -20   5   2      142.42      146.50      9.10 o 
 -19   5   2      452.48      428.79     10.12 o 
 -18   5   2      199.32      202.53      7.48 o 
 -17   5   2       62.85       55.00      4.71 o 
 -16   5   2     3161.07     3031.05     45.91 o 
 -15   5   2     1005.81      975.02     12.98 o 
 -14   5   2     2106.85     2020.31     33.20 o 
 -13   5   2      562.46      582.08     11.44 o 
 -12   5   2        0.54        5.80      2.43 o 
 -11   5   2      609.92      609.37      8.41 o 
 -10   5   2     2753.36     2704.01     29.90 o 
  -9   5   2     1501.04     1464.88     15.93 o 
  -8   5   2     1837.03     1825.21     18.70 o 
  -7   5   2      340.94      335.85      4.86 o 
  -6   5   2      758.75      693.28      9.25 o 
  -5   5   2     3888.97     3770.62     40.15 o 
  -4   5   2      643.56      718.89      8.30 o 
  -3   5   2    22572.24    23411.97    228.36 o 
  -2   5   2     2114.07     2288.46     24.21 o 
  -1   5   2     2581.60     2472.57     27.30 o 
   0   5   2       82.79       70.15      2.70 o 
   1   5   2      984.58     1100.75     11.53 o 
   2   5   2     7096.00     7291.91     75.49 o 
   3   5   2     4815.95     4988.85     54.49 o 
   4   5   2     7082.45     7495.84     68.02 o 
   5   5   2      985.59      976.23     10.57 o 
   6   5   2     1316.63     1416.93     18.57 o 
   7   5   2       25.15       28.83      1.64 o 
   8   5   2     5411.14     5341.14     63.05 o 
   9   5   2      450.24      463.80      8.45 o 
  10   5   2     5261.99     5026.07     57.60 o 
  11   5   2       13.42       13.93      2.57 o 
  12   5   2      671.50      649.04      8.91 o 
  13   5   2      756.48      746.33     10.03 o 
  14   5   2      316.77      322.00      7.08 o 
  15   5   2     2467.46     2474.75     42.41 o 
  16   5   2      777.17      782.87     16.26 o 
  17   5   2      349.13      339.29     11.55 o 
  18   5   2       85.86       82.02      6.56 o 
  19   5   2      294.52      272.50     12.23 o 
  20   5   2       70.82       69.76     13.91 o 
  21   5   2      680.81      708.92     20.16 o 
  22   5   2       47.15       37.84      8.96 o 
  23   5   2      267.64      273.91     30.64 o 
 -24   6   2       18.63       17.02      8.70 o 
 -23   6   2      193.29      183.73     10.56 o 
 -22   6   2      173.78      164.34      9.97 o 
 -21   6   2       57.81       60.54      8.37 o 
 -20   6   2      255.53      260.85      9.56 o 
 -19   6   2      880.96      854.53     14.40 o 
 -18   6   2      346.55      333.88      8.23 o 
 -17   6   2       21.99       26.26      4.45 o 
 -16   6   2      495.60      444.68     16.66 o 
 -15   6   2        6.68        7.29      4.04 o 
 -14   6   2      236.03      244.46      6.95 o 
 -13   6   2       82.14       63.74      3.54 o 
 -12   6   2     1628.59     1566.74     20.21 o 
 -11   6   2        0.60        1.18      2.40 o 
 -10   6   2     1939.49     1874.42     22.28 o 
  -9   6   2      335.87      309.04      5.27 o 
  -8   6   2      368.04      376.58      6.12 o 
  -7   6   2     1392.82     1420.73     16.88 o 
  -6   6   2     3320.62     3205.60     41.71 o 
  -5   6   2     2546.12     2423.40     26.55 o 
  -4   6   2     1428.33     1559.44     16.65 o 
  -3   6   2      915.22      956.79     10.55 o 
  -2   6   2      244.01      286.24      4.00 o 
  -1   6   2     3766.60     3909.38     40.05 o 
   0   6   2       59.96       57.26      2.85 o 
   1   6   2     1905.43     1878.07     18.51 o 
   2   6   2      135.96      141.72      2.38 o 
   3   6   2      423.41      427.13      4.73 o 
   4   6   2      188.16      174.74      3.09 o 
   5   6   2      549.15      591.60      6.67 o 
   6   6   2     1344.03     1235.89     14.58 o 
   7   6   2       19.57       28.87      2.79 o 
   8   6   2     1750.27     1743.31     18.82 o 
   9   6   2       26.77       28.33      3.26 o 
  10   6   2      794.77      746.70      9.64 o 
  11   6   2      228.81      223.18      4.87 o 
  12   6   2      786.68      753.40     13.15 o 
  13   6   2      232.27      220.48      6.27 o 
  14   6   2       20.47       21.01      4.57 o 
  15   6   2      168.33      172.90      6.42 o 
  16   6   2       29.92       25.55      5.15 o 
  17   6   2      440.61      445.57     13.94 o 
  18   6   2        8.19       11.79      5.76 o 
  19   6   2      126.48      124.30      8.11 o 
  20   6   2        2.68        3.94      8.09 o 
  21   6   2       32.72       32.50      8.61 o 
  22   6   2        9.72        5.28     11.39 o 
 -23   7   2       17.62       23.86      8.54 o 
 -22   7   2        0.10        0.55      8.47 o 
 -21   7   2       97.16      104.45      9.37 o 
 -20   7   2       93.28      100.02      6.83 o 
 -19   7   2      160.28      146.14      6.00 o 
 -18   7   2       85.14       77.99      5.58 o 
 -17   7   2      282.13      260.02      8.32 o 
 -16   7   2        1.65       -2.03      3.82 o 
 -15   7   2      395.98      378.07      7.56 o 
 -14   7   2       59.46       58.76      3.87 o 
 -13   7   2      582.97      523.70      8.79 o 
 -12   7   2      121.87      106.83      3.49 o 
 -11   7   2      128.72      119.94      3.37 o 
 -10   7   2        2.02        2.66      2.82 o 
  -9   7   2      159.40      160.23      4.07 o 
  -8   7   2        4.92        4.86      2.26 o 
  -7   7   2      469.58      479.59      7.73 o 
  -6   7   2     2586.27     2619.34     30.20 o 
  -5   7   2       83.68       95.41      2.57 o 
  -4   7   2      241.81      264.44      5.59 o 
  -3   7   2      105.46       93.04      2.52 o 
  -2   7   2     2063.18     2064.45     22.18 o 
  -1   7   2      282.43      302.58      4.33 o 
   0   7   2     1064.99     1155.25     11.40 o 
   1   7   2       41.94       52.86      1.88 o 
   2   7   2       19.65       24.81      2.24 o 
   3   7   2       90.18       98.14      3.20 o 
   4   7   2        5.16        8.34      2.39 o 
   5   7   2      618.30      636.17      7.39 o 
   6   7   2      630.92      627.01      9.55 o 
   7   7   2     2238.56     2235.90     25.82 o 
   8   7   2      213.12      201.08      4.39 o 
   9   7   2       15.41       26.06      2.61 o 
  10   7   2      417.06      379.84      7.14 o 
  11   7   2      589.65      578.15      9.38 o 
  12   7   2      544.89      524.60      7.75 o 
  13   7   2      423.67      421.08      7.52 o 
  14   7   2      100.65      100.27      4.55 o 
  15   7   2        2.98        6.00      5.10 o 
  16   7   2        0.50        0.63      5.31 o 
  17   7   2        2.57        2.44      6.09 o 
  18   7   2      302.27      306.89     11.84 o 
  19   7   2        6.71        4.12      7.54 o 
  20   7   2      212.59      216.04     19.81 o 
  21   7   2       72.15       69.10     13.35 o 
 -22   8   2      319.72      313.15     22.31 o 
 -21   8   2       51.15       50.00      8.97 o 
 -20   8   2      144.48      151.13      8.05 o 
 -19   8   2       54.18       50.21      5.84 o 
 -18   8   2        2.88        3.94      5.25 o 
 -17   8   2      792.16      760.91     14.44 o 
 -16   8   2      158.06      155.19      5.32 o 
 -15   8   2      842.16      810.06     18.03 o 
 -14   8   2      238.86      238.54      6.87 o 
 -13   8   2       70.81       65.53      3.66 o 
 -12   8   2      341.94      337.73      6.48 o 
 -11   8   2      868.18      849.58     11.38 o 
 -10   8   2      567.82      566.39     10.40 o 
  -9   8   2     1488.31     1451.69     19.87 o 
  -8   8   2      131.18      131.54      3.57 o 
  -7   8   2      404.22      386.32      6.18 o 
  -6   8   2      724.46      714.99     11.70 o 
  -5   8   2       11.75       10.05      2.47 o 
  -4   8   2     3324.97     3334.24     40.31 o 
  -3   8   2       86.69       79.84      4.27 o 
  -2   8   2     3894.38     3886.49     46.41 o 
  -1   8   2      715.62      736.23     10.52 o 
   0   8   2       15.01        7.34      2.71 o 
   1   8   2      893.85      868.22     11.92 o 
   2   8   2     2658.01     2597.91     27.89 o 
   3   8   2      978.39      951.15     12.43 o 
   4   8   2      793.25      837.10     11.29 o 
   5   8   2      699.70      719.45      8.96 o 
   6   8   2      232.00      252.10      5.50 o 
   7   8   2     1159.54     1134.98     13.50 o 
   8   8   2      139.45      126.45      3.38 o 
   9   8   2     2990.19     2893.13     43.38 o 
  10   8   2       10.85       14.49      2.87 o 
  11   8   2     1195.02     1168.93     20.63 o 
  12   8   2      251.77      249.53      6.05 o 
  13   8   2        4.38        3.00      3.65 o 
  14   8   2      148.50      159.67      5.40 o 
  15   8   2      411.31      411.41     18.22 o 
  16   8   2      654.44      631.11     21.37 o 
  17   8   2      229.39      225.32      9.11 o 
  18   8   2      122.81      119.98      8.09 o 
  19   8   2       16.89       14.85      7.43 o 
  20   8   2      377.40      358.49     18.13 o 
 -21   9   2       27.92       34.14      7.26 o 
 -20   9   2      181.06      170.46      7.61 o 
 -19   9   2      498.58      525.94     12.15 o 
 -18   9   2      272.87      261.24     15.07 o 
 -17   9   2      803.56      795.98     15.96 o 
 -16   9   2      122.82      121.51      5.30 o 
 -15   9   2      230.34      228.66      6.21 o 
 -14   9   2       34.33       40.30      4.25 o 
 -13   9   2     1554.96     1533.81     19.13 o 
 -12   9   2       10.75       24.46      3.42 o 
 -11   9   2     2164.49     2102.90     26.60 o 
 -10   9   2       58.38       62.51      4.55 o 
  -9   9   2       48.30       54.71      3.72 o 
  -8   9   2      202.52      216.32      7.62 o 
  -7   9   2      576.06      546.08      8.44 o 
  -6   9   2     4458.30     4388.24     52.90 o 
  -5   9   2     1204.49     1174.90     15.34 o 
  -4   9   2      753.98      791.66     10.91 o 
  -3   9   2      493.12      441.49      7.17 o 
  -2   9   2      846.96      860.02     11.62 o 
  -1   9   2      517.12      483.40      7.88 o 
   0   9   2     1573.87     1637.68     20.39 o 
   1   9   2       11.69       19.45      2.55 o 
   2   9   2     3942.19     3790.93     43.07 o 
   3   9   2      651.13      612.06      8.52 o 
   4   9   2      184.06      144.56      3.73 o 
   5   9   2      803.26      823.45     12.50 o 
   6   9   2      639.08      610.08      9.35 o 
   7   9   2     2709.15     2596.53     30.41 o 
   8   9   2      483.20      466.54      8.08 o 
   9   9   2       56.60       49.58      3.55 o 
  10   9   2      263.26      255.23      6.09 o 
  11   9   2      596.14      598.55     10.00 o 
  12   9   2      620.99      598.38     10.08 o 
  13   9   2      489.98      478.07     12.52 o 
  14   9   2       29.31       27.57      5.01 o 
  15   9   2      449.91      448.57     12.45 o 
  16   9   2      255.25      245.65     12.77 o 
  17   9   2       26.60       17.38      7.25 o 
  18   9   2      656.05      681.98     22.19 o 
  19   9   2       39.56       43.35      7.88 o 
  20   9   2      273.35      276.98     12.38 o 
 -20  10   2      166.29      173.44      8.53 o 
 -19  10   2       10.27       10.13      6.04 o 
 -18  10   2      186.70      186.77      8.56 o 
 -17  10   2      104.51      122.46      6.36 o 
 -16  10   2        5.05        3.84      4.66 o 
 -15  10   2      622.93      633.04     10.84 o 
 -14  10   2        3.72        8.79      4.18 o 
 -13  10   2      137.60      156.28      5.18 o 
 -12  10   2       28.18       25.57      3.99 o 
 -11  10   2      114.42      110.08      4.46 o 
 -10  10   2      168.54      175.37      6.66 o 
  -9  10   2     1237.76     1215.39     17.51 o 
  -8  10   2     1010.48     1018.76     14.98 o 
  -7  10   2      671.45      642.33     10.56 o 
  -6  10   2      212.55      205.30      5.64 o 
  -5  10   2      708.03      699.65     11.03 o 
  -4  10   2     1781.17     1710.30     23.10 o 
  -3  10   2       28.73       27.00      3.27 o 
  -2  10   2      988.60      960.06     13.78 o 
  -1  10   2        5.15        6.60      4.08 o 
   0  10   2        3.95        6.66      2.87 o 
   1  10   2      153.58      140.09      4.00 o 
   2  10   2      291.38      280.53      5.87 o 
   3  10   2      560.49      542.32      8.09 o 
   4  10   2      920.85      896.89     11.76 o 
   5  10   2      312.59      311.71      6.67 o 
   6  10   2      126.14      115.59      5.08 o 
   7  10   2      525.81      500.55      8.56 o 
   8  10   2       34.33       40.85      3.88 o 
   9  10   2     1723.33     1617.04     21.14 o 
  10  10   2        1.87        5.88      3.93 o 
  11  10   2       90.14       83.40      4.66 o 
  12  10   2       29.40       31.45      6.80 o 
  13  10   2      130.18      127.33      5.36 o 
  14  10   2      387.33      379.73     12.12 o 
  15  10   2      143.35      148.29      8.22 o 
  16  10   2      113.02      105.73      7.96 o 
  17  10   2       25.07       23.38      7.33 o 
  18  10   2        3.38       -4.02      7.45 o 
 -19  11   2       93.11       97.28      8.76 o 
 -18  11   2        2.70        5.23      6.05 o 
 -17  11   2      148.53      150.10      6.25 o 
 -16  11   2       18.26       16.40      5.43 o 
 -15  11   2       60.35       66.74      5.49 o 
 -14  11   2        5.51        2.90      4.33 o 
 -13  11   2        1.21        0.80      4.16 o 
 -12  11   2       53.94       51.84      4.48 o 
 -11  11   2      454.31      446.13      9.66 o 
 -10  11   2      265.38      285.85      7.85 o 
  -9  11   2       49.98       56.08      4.52 o 
  -8  11   2      107.17      129.37      4.93 o 
  -7  11   2      648.47      630.11     12.60 o 
  -6  11   2      101.06      112.21      4.62 o 
  -5  11   2      270.71      271.89      9.78 o 
  -4  11   2     1610.40     1622.08     23.73 o 
  -3  11   2      278.60      284.89      7.11 o 
  -2  11   2       17.78       22.27      5.70 o 
  -1  11   2        0.12       -3.71      3.25 o 
   0  11   2      380.19      372.09      7.13 o 
   1  11   2      398.05      398.00      7.39 o 
   2  11   2       66.33       57.11      3.82 o 
   3  11   2      124.91      126.43      4.34 o 
   4  11   2      195.47      198.69      5.18 o 
   5  11   2       72.58       67.12      3.78 o 
   6  11   2       87.14       83.11      4.32 o 
   7  11   2       52.25       49.84      4.21 o 
   8  11   2      642.29      626.26     10.35 o 
   9  11   2       54.84       51.68      4.77 o 
  10  11   2        1.44        9.70      4.28 o 
  11  11   2      138.00      138.56      7.19 o 
  12  11   2       41.62       40.45      5.15 o 
  13  11   2       14.27       18.80      5.26 o 
  14  11   2       18.39       14.22      7.19 o 
  15  11   2        2.13        7.37      6.42 o 
  16  11   2        5.15        4.73      7.38 o 
  17  11   2        0.58      -11.93      7.33 o 
 -17  12   2       92.69       98.61      7.91 o 
 -16  12   2       27.07       21.55      5.72 o 
 -15  12   2       11.22        9.56      5.28 o 
 -14  12   2      374.21      357.59      8.50 o 
 -13  12   2        0.38        1.78      4.60 o 
 -12  12   2      493.14      502.66      9.63 o 
 -11  12   2       41.09       54.32      4.68 o 
 -10  12   2        1.45       -1.12      4.55 o 
  -9  12   2        5.81        8.31      4.52 o 
  -8  12   2      137.87      121.27      5.64 o 
  -7  12   2      622.12      625.08     15.26 o 
  -6  12   2       98.91       88.94      5.20 o 
  -5  12   2      530.32      542.93     12.35 o 
  -4  12   2       10.05       12.32      4.22 o 
  -3  12   2       25.12       26.53      4.13 o 
  -2  12   2       69.97       70.13      4.17 o 
  -1  12   2      416.78      427.37      8.07 o 
   0  12   2      101.68      101.98      4.49 o 
   1  12   2      512.44      516.45      8.89 o 
   2  12   2       11.83       11.60      4.27 o 
   3  12   2      124.03      124.35      6.99 o 
   4  12   2       32.61       40.43      4.06 o 
   5  12   2       86.50       81.24      4.83 o 
   6  12   2      610.06      620.98     11.06 o 
   7  12   2       80.14       94.64      6.45 o 
   8  12   2      395.22      389.55      9.54 o 
   9  12   2        9.15       13.39      4.45 o 
  10  12   2       47.38       41.92      4.76 o 
  11  12   2       43.22       45.08      5.04 o 
  12  12   2      241.96      253.28      7.34 o 
  13  12   2      171.73      163.64      6.74 o 
  14  12   2       14.03       14.62      5.57 o 
  15  12   2      153.45      169.75     13.13 o 
 -15  13   2       57.35       63.93      6.59 o 
 -14  13   2       86.83       94.84      7.31 o 
 -13  13   2        8.67       11.75      4.95 o 
 -12  13   2        0.67        1.46      4.72 o 
 -11  13   2      202.67      193.84      6.48 o 
 -10  13   2      795.04      778.51     14.14 o 
  -9  13   2       75.39       83.19      5.79 o 
  -8  13   2      555.87      546.21     12.00 o 
  -7  13   2        0.87        1.57      4.90 o 
  -6  13   2       99.94      104.82      5.67 o 
  -5  13   2      198.14      176.57      9.95 o 
  -4  13   2      372.46      326.48      7.95 o 
  -3  13   2      623.58      649.85     11.29 o 
  -2  13   2      260.87      263.35      8.07 o 
  -1  13   2      528.43      552.07      9.60 o 
   0  13   2       10.25        5.82      4.26 o 
   1  13   2      194.48      192.49      5.61 o 
   2  13   2      157.70      163.46      5.41 o 
   3  13   2      548.02      557.98      9.71 o 
   4  13   2      306.16      318.85      7.59 o 
   5  13   2      112.23      110.61      5.58 o 
   6  13   2       53.61       53.24      6.65 o 
   7  13   2      294.50      301.23      8.73 o 
   8  13   2      503.21      510.46     11.82 o 
   9  13   2        0.69        5.32      5.02 o 
  10  13   2      124.87      132.29      8.10 o 
  11  13   2      202.34      217.13      6.64 o 
  12  13   2       55.63       65.46      6.01 o 
  13  13   2      165.43      167.42      7.51 o 
  14  13   2       94.12       95.20      8.18 o 
 -13  14   2       56.52       67.83      6.32 o 
 -12  14   2      383.28      390.17     10.29 o 
 -11  14   2       50.47       60.16      7.57 o 
 -10  14   2       48.35       54.33      6.12 o 
  -9  14   2        3.54       13.49      5.45 o 
  -8  14   2       37.14       29.18      5.57 o 
  -7  14   2      198.81      194.11      8.06 o 
  -6  14   2       42.66       32.99      5.69 o 
  -5  14   2      455.91      471.49     10.41 o 
  -4  14   2       48.52       54.45      6.06 o 
  -3  14   2       14.81       12.00      4.96 o 
  -2  14   2      145.67      145.58      5.91 o 
  -1  14   2       66.26       59.96      5.56 o 
   0  14   2       77.18       78.20      6.26 o 
   1  14   2      440.77      450.58      9.05 o 
   2  14   2       69.87       73.22      5.12 o 
   3  14   2      278.42      279.78      7.42 o 
   4  14   2        4.70        3.72      5.80 o 
   5  14   2        3.05       -5.16      5.03 o 
   6  14   2       83.25       75.64      5.62 o 
   7  14   2      310.40      309.27      8.47 o 
   8  14   2      141.10      139.87      6.33 o 
   9  14   2        4.18       -1.73      5.37 o 
  10  14   2       22.98       18.70      8.01 o 
  11  14   2       47.57       49.34      6.33 o 
 -10  15   2       49.94       46.60      6.32 o 
  -9  15   2       56.12       65.96      8.30 o 
  -8  15   2       41.74       28.57      6.05 o 
  -7  15   2       17.97       15.75      7.15 o 
  -6  15   2       35.97       32.75      7.37 o 
  -5  15   2        2.56        5.28      6.60 o 
  -4  15   2       20.66       17.94      5.34 o 
  -3  15   2      227.78      228.93      7.08 o 
  -2  15   2       12.18       17.21      5.46 o 
  -1  15   2        7.79       -4.11      5.16 o 
   0  15   2       60.09       69.31      5.71 o 
   1  15   2      150.11      137.64      6.38 o 
   2  15   2       53.94       59.02      5.80 o 
   3  15   2      106.80       97.08      6.19 o 
   4  15   2      117.17      129.82      6.30 o 
   5  15   2        2.06        3.72      5.78 o 
   6  15   2       10.66       16.95      5.96 o 
   7  15   2       74.03       81.58      6.59 o 
   8  15   2       24.92       26.36      6.29 o 
  -4  16   2       26.48       21.30      6.25 o 
  -3  16   2      193.92      190.94      9.20 o 
  -2  16   2       96.93       87.52      6.93 o 
  -1  16   2        1.12      -12.19      6.09 o 
   0  16   2       12.15        0.93      6.19 o 
   1  16   2      114.50       93.86      6.83 o 
   2  16   2       91.93       97.92      6.87 o 
 -26   1   3       67.74       66.91      9.29 o 
 -25   1   3       20.11        7.12     11.16 o 
 -24   1   3       17.67       20.34      8.23 o 
 -23   1   3      126.73      114.19      9.45 o 
 -22   1   3       38.27       30.94      6.59 o 
 -21   1   3      266.89      267.35     10.96 o 
 -20   1   3      270.84      247.17      9.12 o 
 -19   1   3      182.72      159.22      7.54 o 
 -18   1   3       31.80       29.88      3.94 o 
 -17   1   3       19.29       24.70      2.77 o 
 -16   1   3      600.67      524.49      7.86 o 
 -15   1   3     2101.96     1945.24     21.87 o 
 -14   1   3      101.84      119.00      3.63 o 
 -13   1   3      798.09      765.19      9.15 o 
 -12   1   3      656.93      654.11      6.84 o 
 -11   1   3      696.12      691.40      7.99 o 
 -10   1   3     3383.44     3398.82     31.61 o 
  -9   1   3      212.47      231.00      2.99 o 
  -8   1   3      143.88      107.93      2.10 o 
  -7   1   3     1865.22     1917.60     21.09 o 
  -6   1   3     1330.38     1289.37     15.36 o 
  -5   1   3     2933.41     2869.40     35.00 o 
  -4   1   3      620.78      637.44      9.43 o 
  -3   1   3     2136.90     2170.56     29.17 o 
  -2   1   3    10788.33    11235.54    274.82 o 
  -1   1   3      216.23      254.72      6.21 o 
   0   1   3     3162.46     3438.97    113.89 o 
   1   1   3     2200.14     2491.61    105.66 o 
   2   1   3     3514.67     4060.35     98.58 o 
   3   1   3     2268.82     2298.69     33.16 o 
   4   1   3      223.32      234.77      3.45 o 
   5   1   3      851.70      876.27     10.18 o 
   6   1   3     6852.12     7556.51     71.48 o 
   7   1   3      696.45      805.20      8.34 o 
   8   1   3     3955.95     4072.52     37.56 o 
   9   1   3      480.60      456.03      5.98 o 
  10   1   3       70.71       81.51      2.76 o 
  11   1   3      215.35      237.62      4.50 o 
  12   1   3      194.65      195.86      4.36 o 
  13   1   3     1775.02     1788.77     21.94 o 
  14   1   3      485.62      493.45      9.13 o 
  15   1   3      653.77      672.78     25.22 o 
  16   1   3      761.31      802.39     38.41 o 
  17   1   3       57.88       54.57      6.05 o 
  18   1   3      231.28      222.05      8.70 o 
  19   1   3      565.92      591.86     24.64 o 
  20   1   3       31.56       35.35      9.48 o 
  21   1   3      166.06      185.78     12.41 o 
  22   1   3      116.27      129.77     11.68 o 
  23   1   3        2.78       16.18     10.67 o 
 -25   2   3      156.29      151.39     10.07 o 
 -24   2   3      460.62      463.91     17.80 o 
 -23   2   3        2.40        1.67      6.08 o 
 -22   2   3      153.42      159.98      7.61 o 
 -21   2   3      213.46      228.49      9.08 o 
 -20   2   3      415.89      414.94     11.43 o 
 -19   2   3     1158.19     1124.90     23.24 o 
 -18   2   3      109.03      104.61      4.40 o 
 -17   2   3     1072.51     1007.29     14.63 o 
 -16   2   3     2245.39     2197.95     29.03 o 
 -15   2   3      239.56      244.33      5.36 o 
 -14   2   3     2730.47     2800.35     32.51 o 
 -13   2   3      218.52      228.11      4.57 o 
 -12   2   3     1549.67     1465.22     15.42 o 
 -11   2   3     1453.83     1409.22     14.52 o 
 -10   2   3     1177.53     1171.42     11.75 o 
  -9   2   3     4987.61     4970.41     47.58 o 
  -8   2   3     9345.15    10193.24    100.68 o 
  -7   2   3     4663.23     4880.02     47.40 o 
  -6   2   3    11796.03    12115.34    121.01 o 
  -5   2   3      454.24      517.54      6.13 o 
  -4   2   3      884.70      760.92      9.22 o 
  -3   2   3    12805.09    14112.68    170.15 o 
  -2   2   3      362.31      325.46      5.71 o 
  -1   2   3    13039.00    13717.06    243.07 o 
   0   2   3       20.88       16.75      1.70 o 
   1   2   3     6824.02     7321.49    136.51 o 
   2   2   3     4729.41     4701.84     73.20 o 
   3   2   3     1293.98     1431.17     22.51 o 
   4   2   3     9650.87    10646.83    109.68 o 
   5   2   3    10772.48    12219.13    118.66 o 
   6   2   3     1780.14     1792.81     18.05 o 
   7   2   3     5378.74     5431.14     49.89 o 
   8   2   3        6.75       10.37      1.42 o 
   9   2   3     3180.91     3155.53     31.07 o 
  10   2   3     2991.25     3046.73     33.66 o 
  11   2   3      772.50      828.63     11.73 o 
  12   2   3     2179.28     2168.44     29.74 o 
  13   2   3      810.54      799.52     14.90 o 
  14   2   3     1482.47     1462.69     22.35 o 
  15   2   3     1611.63     1637.57     24.88 o 
  16   2   3      179.51      187.15      6.17 o 
  17   2   3      815.97      832.84     20.16 o 
  18   2   3      826.14      819.99     18.27 o 
  19   2   3      221.11      235.66     10.63 o 
  20   2   3      753.88      773.79     35.82 o 
  21   2   3       22.75       29.76      8.98 o 
  22   2   3      335.56      313.92     30.72 o 
  23   2   3      224.00      226.73     13.28 o 
 -25   3   3       29.79       28.30      9.44 o 
 -24   3   3        5.74        5.13      7.83 o 
 -23   3   3       37.22       42.86      6.33 o 
 -22   3   3      215.84      212.00      8.75 o 
 -21   3   3      651.86      665.76     15.44 o 
 -20   3   3      322.38      308.60      9.92 o 
 -19   3   3       33.30       37.55      4.32 o 
 -18   3   3     1332.98     1291.21     19.47 o 
 -17   3   3       25.88       26.00      3.55 o 
 -16   3   3      616.43      595.97      9.62 o 
 -15   3   3      853.95      797.30     11.80 o 
 -14   3   3      137.01      136.30      3.94 o 
 -13   3   3     2168.06     2057.56     25.40 o 
 -12   3   3      727.92      779.62     11.49 o 
 -11   3   3      440.43      417.76      4.89 o 
 -10   3   3     1795.26     1847.99     17.98 o 
  -9   3   3      965.49     1013.20     10.98 o 
  -8   3   3     3369.38     3227.91     32.35 o 
  -7   3   3     1223.59     1137.93     11.58 o 
  -6   3   3       14.16       11.46      1.09 o 
  -5   3   3    12159.31    12574.76    148.20 o 
  -4   3   3       98.71      108.11      2.66 o 
  -3   3   3     1399.14     1309.87     17.48 o 
  -2   3   3     1410.73     1293.77     20.35 o 
  -1   3   3        0.65        5.73      1.32 o 
   0   3   3     6554.74     6702.87     86.79 o 
   1   3   3     1127.71     1177.38     16.79 o 
   2   3   3     1081.19     1104.66     12.57 o 
   3   3   3    10573.27    11045.62    121.29 o 
   4   3   3       72.80       99.91      2.18 o 
   5   3   3     2488.96     2572.88     26.55 o 
   6   3   3      215.27      192.89      3.10 o 
   7   3   3      197.99      205.78      3.35 o 
   8   3   3     4516.70     4566.44     44.42 o 
   9   3   3      702.35      692.27      8.78 o 
  10   3   3      547.43      567.65      7.16 o 
  11   3   3      918.13      898.02     11.65 o 
  12   3   3        7.54        5.67      3.33 o 
  13   3   3     2196.65     2152.71     33.46 o 
  14   3   3      375.25      390.53      8.58 o 
  15   3   3      255.25      255.04      7.15 o 
  16   3   3      923.69      925.79     19.33 o 
  17   3   3       88.69       93.51      5.37 o 
  18   3   3      520.89      504.08     14.72 o 
  19   3   3      253.07      254.93      9.79 o 
  20   3   3       42.77       63.41      7.27 o 
  21   3   3      391.16      392.55     13.28 o 
  22   3   3       71.07       83.87      7.56 o 
  23   3   3       14.44        7.30     15.17 o 
 -25   4   3       34.71       34.90      8.78 o 
 -24   4   3        0.37       -2.27      8.02 o 
 -23   4   3      118.21      131.50      9.46 o 
 -22   4   3       91.10       94.09     11.52 o 
 -21   4   3      432.49      423.41     11.76 o 
 -20   4   3       60.68       68.19      5.23 o 
 -19   4   3      101.93      105.79      5.04 o 
 -18   4   3       13.49       15.72      3.97 o 
 -17   4   3       26.06       25.24      4.72 o 
 -16   4   3      353.65      340.64      7.64 o 
 -15   4   3      307.45      296.93      6.53 o 
 -14   4   3      233.44      240.65      5.55 o 
 -13   4   3      222.58      187.50      4.83 o 
 -12   4   3       95.75      110.22      3.18 o 
 -11   4   3      266.36      246.24      4.49 o 
 -10   4   3        4.99        5.07      1.67 o 
  -9   4   3      580.80      560.29      6.01 o 
  -8   4   3      987.71     1011.37     10.35 o 
  -7   4   3      592.41      605.63      7.24 o 
  -6   4   3       65.09       61.79      1.59 o 
  -5   4   3      706.41      677.91      8.16 o 
  -4   4   3     2701.61     3140.70     35.65 o 
  -3   4   3     8607.97     9119.04    108.05 o 
  -2   4   3      153.13      177.35     14.01 o 
  -1   4   3       40.70       21.34      2.35 o 
   0   4   3      293.79      319.03      5.79 o 
   1   4   3      427.31      463.55      5.71 o 
   2   4   3       10.49       16.52      1.51 o 
   3   4   3      302.88      349.53      4.35 o 
   4   4   3      488.35      591.46      7.10 o 
   5   4   3     1779.45     1835.13     20.47 o 
   6   4   3     1590.26     1590.93     17.56 o 
   7   4   3     1494.18     1569.01     16.03 o 
   8   4   3      518.19      506.80      6.02 o 
   9   4   3      564.65      529.56      6.54 o 
  10   4   3     2318.12     2278.44     25.92 o 
  11   4   3      131.85      130.81      3.72 o 
  12   4   3       90.49      100.98      4.24 o 
  13   4   3       10.65       10.85      3.37 o 
  14   4   3       76.95       77.72      4.22 o 
  15   4   3      105.12       95.74      6.34 o 
  16   4   3       42.85       48.90      4.90 o 
  17   4   3       15.64       10.80      4.94 o 
  18   4   3       94.60       90.11      6.44 o 
  19   4   3       58.20       67.81      7.19 o 
  20   4   3       25.92       22.71      6.93 o 
  21   4   3       21.52       10.12     12.09 o 
  22   4   3       38.79       57.08      9.90 o 
 -24   5   3        0.56       -1.02     10.03 o 
 -23   5   3       75.52       65.70      9.96 o 
 -22   5   3       96.09       95.36      8.35 o 
 -21   5   3       48.79       41.92      7.93 o 
 -20   5   3      261.48      253.94      8.66 o 
 -19   5   3        9.51        5.59      4.70 o 
 -18   5   3      165.16      152.04      5.43 o 
 -17   5   3      472.20      456.23      9.01 o 
 -16   5   3       75.97       60.96      4.36 o 
 -15   5   3      415.66      380.51      8.47 o 
 -14   5   3       12.61       16.35      3.05 o 
 -13   5   3       49.75       55.92      3.58 o 
 -12   5   3      337.87      295.42      5.75 o 
 -11   5   3       99.19       77.02      2.71 o 
 -10   5   3      744.42      775.46      9.56 o 
  -9   5   3      537.01      587.11      6.94 o 
  -8   5   3      308.92      333.89      4.80 o 
  -7   5   3     2135.02     2196.03     23.31 o 
  -6   5   3      627.16      676.32      7.49 o 
  -5   5   3     1652.06     1642.56     17.13 o 
  -4   5   3     3216.71     3400.52     36.22 o 
  -3   5   3       19.31       30.08      1.65 o 
  -2   5   3     3316.87     3500.74     40.45 o 
  -1   5   3        0.10        4.36      2.51 o 
   0   5   3      221.26      202.07      4.66 o 
   1   5   3       26.90       20.95      1.35 o 
   2   5   3        2.03        6.32      1.13 o 
   3   5   3      497.05      515.40      6.65 o 
   4   5   3      436.51      477.36      6.00 o 
   5   5   3     1699.83     1846.73     19.00 o 
   6   5   3      906.99      928.61     10.66 o 
   7   5   3      158.03      156.94      3.46 o 
   8   5   3     1110.11     1119.15     13.15 o 
   9   5   3     1546.30     1571.19     21.92 o 
  10   5   3      304.90      302.06      5.12 o 
  11   5   3      292.80      295.78      5.98 o 
  12   5   3       14.10       10.32      3.62 o 
  13   5   3      143.48      144.73      4.96 o 
  14   5   3       91.80      104.43      5.37 o 
  15   5   3      181.35      177.97      5.97 o 
  16   5   3       72.48       78.21      5.28 o 
  17   5   3      223.64      217.37      7.71 o 
  18   5   3      191.48      198.65     10.55 o 
  19   5   3      131.77      138.54      8.19 o 
  20   5   3       25.80       32.79     12.35 o 
  21   5   3        5.79       14.50      8.66 o 
  22   5   3       80.44       68.67      9.65 o 
 -24   6   3       16.99       10.40      8.67 o 
 -23   6   3       10.68        4.80      8.48 o 
 -22   6   3      319.75      315.37     13.64 o 
 -21   6   3        3.33        0.60      5.46 o 
 -20   6   3      324.83      306.76      9.11 o 
 -19   6   3      314.58      283.56      9.66 o 
 -18   6   3        5.26       -3.86      5.64 o 
 -17   6   3      792.36      743.75     19.13 o 
 -16   6   3      407.81      374.19      9.74 o 
 -15   6   3      154.95      147.90      5.99 o 
 -14   6   3      477.02      451.43      9.32 o 
 -13   6   3      686.86      681.36     10.75 o 
 -12   6   3      521.38      491.29      7.03 o 
 -11   6   3     2893.81     2800.52     31.09 o 
 -10   6   3      820.89      819.17     10.83 o 
  -9   6   3      553.64      571.45      8.03 o 
  -8   6   3      118.69      122.09      3.68 o 
  -7   6   3      196.45      194.12      3.79 o 
  -6   6   3     4394.01     4262.06     46.43 o 
  -5   6   3      283.62      284.88      5.00 o 
  -4   6   3     5039.37     5150.26     52.14 o 
  -3   6   3     1324.58     1349.77     13.72 o 
  -2   6   3       14.20       13.25      1.23 o 
  -1   6   3     2230.13     2148.84     21.22 o 
   0   6   3      288.52      278.30      5.11 o 
   1   6   3      746.33      763.49      8.14 o 
   2   6   3     4098.81     4135.38     43.72 o 
   3   6   3      701.97      696.58      7.28 o 
   4   6   3     4365.78     4508.69     66.31 o 
   5   6   3       14.12       15.56      1.71 o 
   6   6   3      305.62      312.34      4.80 o 
   7   6   3     1969.97     1931.40     29.56 o 
   8   6   3       22.17       24.53      2.35 o 
   9   6   3     1974.64     1926.99     20.81 o 
  10   6   3      581.54      573.47      8.13 o 
  11   6   3       12.28       10.88      2.58 o 
  12   6   3      652.74      650.66     10.36 o 
  13   6   3       95.53      105.82      4.79 o 
  14   6   3     1022.29      993.16     25.70 o 
  15   6   3      300.60      296.29     12.23 o 
  16   6   3      237.26      234.84      8.51 o 
  17   6   3      652.12      664.95     15.22 o 
  18   6   3      546.55      527.20     14.09 o 
  19   6   3      174.59      180.79      8.03 o 
  20   6   3      191.56      208.65     19.13 o 
  21   6   3       27.92       26.80      8.93 o 
 -23   7   3      107.62      115.40      9.83 o 
 -22   7   3        8.39        9.94     10.95 o 
 -21   7   3      295.87      285.32     10.39 o 
 -20   7   3      736.53      703.27     16.82 o 
 -19   7   3      195.04      192.59      7.10 o 
 -18   7   3      335.03      345.70      9.52 o 
 -17   7   3      333.12      321.28     10.06 o 
 -16   7   3      226.61      233.38      8.40 o 
 -15   7   3     1642.24     1541.68     24.26 o 
 -14   7   3      159.30      156.70      5.07 o 
 -13   7   3      887.44      916.80     14.73 o 
 -12   7   3      358.68      347.23      6.76 o 
 -11   7   3      711.20      701.07      9.68 o 
 -10   7   3      214.71      215.82      5.02 o 
  -9   7   3      140.89      136.20      3.80 o 
  -8   7   3     2987.39     3008.49     36.98 o 
  -7   7   3    10729.26    10471.44    117.75 o 
  -6   7   3     3105.76     3036.94     33.31 o 
  -5   7   3     1194.92     1241.84     14.26 o 
  -4   7   3     1141.49     1220.85     15.02 o 
  -3   7   3      145.68      140.57      4.43 o 
  -2   7   3     8821.70     8572.71     79.21 o 
  -1   7   3      761.96      679.58      7.45 o 
   0   7   3     4247.87     4231.80     40.96 o 
   1   7   3      206.50      234.79      5.29 o 
   2   7   3      205.33      217.14      3.81 o 
   3   7   3     1607.11     1548.53     21.76 o 
   4   7   3      642.46      626.01      8.53 o 
   5   7   3     2600.14     2556.20     32.29 o 
   6   7   3     3574.66     3560.65     46.75 o 
   7   7   3      432.76      411.57      6.62 o 
   8   7   3     2097.26     2072.05     27.73 o 
   9   7   3      838.15      834.06     11.90 o 
  10   7   3     1442.90     1412.31     16.68 o 
  11   7   3     1530.08     1469.55     17.33 o 
  12   7   3        5.63        7.39      4.77 o 
  13   7   3      653.12      648.30     12.85 o 
  14   7   3     1656.06     1657.24     58.34 o 
  15   7   3      215.34      207.47      7.16 o 
  16   7   3      211.56      209.29      7.45 o 
  17   7   3       24.67       24.58      6.02 o 
  18   7   3       58.80       63.84      6.47 o 
  19   7   3      568.41      516.53     16.35 o 
  20   7   3       85.64       93.11     11.74 o 
  21   7   3      362.14      376.39     38.39 o 
 -22   8   3      193.24      203.48      9.09 o 
 -21   8   3        5.85        1.86      6.02 o 
 -20   8   3       61.36       69.31     11.34 o 
 -19   8   3       55.88       49.94      7.49 o 
 -18   8   3      163.58      150.94      6.65 o 
 -17   8   3      437.11      435.43     10.20 o 
 -16   8   3       26.34       27.82      4.99 o 
 -15   8   3       88.46       85.53      4.51 o 
 -14   8   3       60.11       55.93      4.06 o 
 -13   8   3       43.09       47.27      3.45 o 
 -12   8   3      564.10      552.14      9.29 o 
 -11   8   3      361.94      364.91      7.00 o 
 -10   8   3      843.70      818.33     13.32 o 
  -9   8   3      423.83      426.71      6.83 o 
  -8   8   3      128.80      123.49      3.79 o 
  -7   8   3      151.19      153.29      4.32 o 
  -6   8   3       30.21       30.00      2.91 o 
  -5   8   3     1532.70     1551.00     18.41 o 
  -4   8   3     1721.05     1758.63     20.66 o 
  -3   8   3        4.57        4.13      1.89 o 
  -2   8   3       17.29       20.55      1.71 o 
  -1   8   3      513.23      489.73      5.93 o 
   0   8   3      101.22       88.61      2.43 o 
   1   8   3     1200.61     1158.03     13.01 o 
   2   8   3     1131.28     1118.33     14.60 o 
   3   8   3      281.37      262.11      4.44 o 
   4   8   3      746.59      747.30      9.83 o 
   5   8   3       11.88        7.78      2.30 o 
   6   8   3        9.95       15.08      2.59 o 
   7   8   3      207.57      180.67      4.26 o 
   8   8   3       12.27       12.13      2.79 o 
   9   8   3      487.23      450.99      7.26 o 
  10   8   3       19.12       24.81      3.25 o 
  11   8   3        2.30        6.09      3.72 o 
  12   8   3       94.55       91.66      5.42 o 
  13   8   3      104.20      104.99      7.90 o 
  14   8   3      774.73      743.64     17.46 o 
  15   8   3      205.69      220.31      7.71 o 
  16   8   3       23.25       13.12      5.89 o 
  17   8   3        9.14       12.52      6.72 o 
  18   8   3       81.22       86.38     11.37 o 
  19   8   3       53.47       60.71      7.68 o 
  20   8   3      124.95      128.72     12.00 o 
 -21   9   3       20.78       21.90      6.38 o 
 -20   9   3       10.54       10.21      6.19 o 
 -19   9   3       28.29       25.07      5.76 o 
 -18   9   3       73.57       72.29      6.05 o 
 -17   9   3      117.95      116.64      6.15 o 
 -16   9   3       18.42       23.51      5.02 o 
 -15   9   3        9.96       10.16      4.15 o 
 -14   9   3      160.58      162.10      5.15 o 
 -13   9   3      178.90      190.20      5.02 o 
 -12   9   3      244.38      236.61      5.64 o 
 -11   9   3        9.10       10.25      3.50 o 
 -10   9   3        7.34        6.75      3.34 o 
  -9   9   3      259.79      258.40      6.02 o 
  -8   9   3       10.62       12.94      3.00 o 
  -7   9   3       11.10       12.90      2.92 o 
  -6   9   3        2.37        6.48      2.50 o 
  -5   9   3       91.71      100.27      3.04 o 
  -4   9   3      157.93      152.70      3.65 o 
  -3   9   3        2.93        7.76      2.91 o 
  -2   9   3       85.85       79.93      3.46 o 
  -1   9   3       14.73       15.34      2.66 o 
   0   9   3      162.12      142.08      3.57 o 
   1   9   3      455.95      415.05      5.70 o 
   2   9   3      228.59      212.69      4.46 o 
   3   9   3      167.01      176.63      4.02 o 
   4   9   3      220.42      206.47      4.42 o 
   5   9   3       19.11        9.94      2.82 o 
   6   9   3       34.07       31.16      3.14 o 
   7   9   3       16.55       18.10      3.18 o 
   8   9   3       47.05       42.70      3.50 o 
   9   9   3       62.48       56.71      3.47 o 
  10   9   3       36.66       39.40      3.74 o 
  11   9   3       15.62       13.89      3.72 o 
  12   9   3        0.04        2.62      3.87 o 
  13   9   3       28.26       21.25      4.83 o 
  14   9   3       22.06       32.51      5.65 o 
  15   9   3       89.42       92.30      7.16 o 
  16   9   3       21.67       18.21      7.71 o 
  17   9   3       85.77       76.05      7.82 o 
  18   9   3        0.22       -2.35      7.41 o 
  19   9   3       10.80       14.13      8.68 o 
 -20  10   3       12.38       17.63      8.43 o 
 -19  10   3      153.32      147.47      7.35 o 
 -18  10   3        0.58       -2.30      5.64 o 
 -17  10   3       51.22       61.42      6.02 o 
 -16  10   3      566.52      533.05     11.68 o 
 -15  10   3        0.25        3.28      4.47 o 
 -14  10   3      652.36      622.49      9.79 o 
 -13  10   3       84.17       87.42      4.23 o 
 -12  10   3       51.69       50.61      4.19 o 
 -11  10   3      165.49      161.19      4.95 o 
 -10  10   3      213.55      209.63      5.55 o 
  -9  10   3      720.04      718.86     11.59 o 
  -8  10   3      569.17      527.05      9.26 o 
  -7  10   3      331.66      322.96      7.01 o 
  -6  10   3      910.37      896.93     13.34 o 
  -5  10   3        6.87        8.68      3.23 o 
  -4  10   3      312.82      329.47      6.42 o 
  -3  10   3     1120.53     1077.34     15.21 o 
  -2  10   3        2.09       -2.86      3.87 o 
  -1  10   3     1757.39     1756.06     21.94 o 
   0  10   3       23.23       25.68      4.73 o 
   1  10   3      156.84      155.40      4.28 o 
   2  10   3       34.19       34.01      3.10 o 
   3  10   3       18.46       15.84      3.02 o 
   4  10   3      516.65      545.71      8.97 o 
   5  10   3      520.22      485.96      8.29 o 
   6  10   3      582.16      562.61     11.15 o 
   7  10   3     1345.18     1275.98     19.64 o 
   8  10   3       53.13       62.90      3.66 o 
   9  10   3      168.71      179.16      5.57 o 
  10  10   3      303.98      292.50      7.04 o 
  11  10   3       41.35       49.50      4.59 o 
  12  10   3      428.48      427.18      8.73 o 
  13  10   3        1.18        5.94      7.14 o 
  14  10   3      113.10      119.05      7.67 o 
  15  10   3      108.42      102.70      7.82 o 
  16  10   3       16.19       14.62      7.01 o 
  17  10   3      228.87      245.93     10.25 o 
  18  10   3       56.76       61.94      9.02 o 
 -19  11   3       43.07       35.64      7.68 o 
 -18  11   3      165.13      169.64      7.49 o 
 -17  11   3       26.99       14.11      6.03 o 
 -16  11   3      162.48      163.91      7.16 o 
 -15  11   3       97.87      106.12      5.25 o 
 -14  11   3       29.38       29.63      4.32 o 
 -13  11   3      243.01      255.04      9.74 o 
 -12  11   3      990.46      961.65     15.01 o 
 -11  11   3      182.31      193.96      6.05 o 
 -10  11   3      772.44      752.96     12.32 o 
  -9  11   3      199.73      226.69      6.57 o 
  -8  11   3      176.65      181.95      5.69 o 
  -7  11   3      338.26      323.26      7.42 o 
  -6  11   3        5.06        1.53      3.68 o 
  -5  11   3      781.36      796.36     12.34 o 
  -4  11   3       24.00       14.04      3.49 o 
  -3  11   3      778.89      781.75     12.06 o 
  -2  11   3      150.41      137.59      4.51 o 
  -1  11   3        0.33       -5.81      3.25 o 
   0  11   3      679.36      662.79     10.08 o 
   1  11   3     1745.81     1680.24     21.35 o 
   2  11   3      451.15      437.17      7.78 o 
   3  11   3      662.30      673.05     10.30 o 
   4  11   3      107.37      112.28      4.75 o 
   5  11   3      509.52      510.03     12.31 o 
   6  11   3      725.63      677.89     10.72 o 
   7  11   3        1.54        0.14      3.99 o 
   8  11   3      292.24      281.71      7.49 o 
   9  11   3       27.16       21.99      4.52 o 
  10  11   3      187.85      184.84      5.45 o 
  11  11   3      135.96      141.65      6.53 o 
  12  11   3       14.01       15.18      4.74 o 
  13  11   3      342.84      346.06     10.01 o 
  14  11   3      199.67      219.20      9.04 o 
  15  11   3      273.50      274.65     10.31 o 
  16  11   3      122.28      137.05      8.65 o 
 -17  12   3       97.11      104.58      7.75 o 
 -16  12   3       23.19       10.09      5.79 o 
 -15  12   3        5.31        3.83      5.18 o 
 -14  12   3      326.02      332.03      8.12 o 
 -13  12   3       60.84       63.79      5.39 o 
 -12  12   3      316.05      320.51      8.30 o 
 -11  12   3        7.78        5.70      4.74 o 
 -10  12   3        7.20        5.54      4.50 o 
  -9  12   3      174.56      186.50      5.94 o 
  -8  12   3      335.55      320.16     10.07 o 
  -7  12   3      280.99      301.47      9.15 o 
  -6  12   3      258.27      259.26      6.96 o 
  -5  12   3      102.03      114.60      5.01 o 
  -4  12   3       53.87       54.57      4.30 o 
  -3  12   3      415.66      406.10      8.20 o 
  -2  12   3       89.58       91.49      4.55 o 
  -1  12   3      896.41      875.87     13.46 o 
   0  12   3      334.24      329.99      7.93 o 
   1  12   3      171.20      168.70      5.08 o 
   2  12   3      117.15      123.47      4.68 o 
   3  12   3      145.73      140.17      4.92 o 
   4  12   3      630.54      594.86     13.74 o 
   5  12   3      245.59      231.11      6.64 o 
   6  12   3       85.00       81.84      5.05 o 
   7  12   3       39.67       43.38      4.82 o 
   8  12   3        1.10       -0.62      4.34 o 
   9  12   3      183.47      178.07      5.84 o 
  10  12   3      345.00      336.46     10.41 o 
  11  12   3      129.09      131.93      5.83 o 
  12  12   3      244.76      250.72      7.54 o 
  13  12   3        2.39        2.53      7.82 o 
  14  12   3        3.90       -1.00      7.14 o 
  15  12   3       81.29       75.39      9.18 o 
 -15  13   3        1.13        6.54      6.97 o 
 -14  13   3       81.28       90.99      5.96 o 
 -13  13   3        1.39        6.50      5.16 o 
 -12  13   3       78.22       79.20      5.64 o 
 -11  13   3      100.32       97.96      6.11 o 
 -10  13   3       30.43       34.23      5.81 o 
  -9  13   3      114.07      116.08      5.71 o 
  -8  13   3        2.28        4.77      4.62 o 
  -7  13   3        1.84        2.44      4.63 o 
  -6  13   3       46.87       56.78      5.11 o 
  -5  13   3       37.52       33.68      4.70 o 
  -4  13   3        4.12       13.87      4.49 o 
  -3  13   3       50.00       39.04      4.52 o 
  -2  13   3       74.13       69.06      5.03 o 
  -1  13   3       22.68       27.21      4.55 o 
   0  13   3        2.31       -0.67      4.31 o 
   1  13   3      389.55      380.10      9.63 o 
   2  13   3      387.38      388.12      8.12 o 
   3  13   3       13.41       13.39      4.77 o 
   4  13   3       44.46       51.98      5.11 o 
   5  13   3      160.51      158.67      6.07 o 
   6  13   3       48.47       46.84      5.13 o 
   7  13   3      201.28      205.54      9.56 o 
   8  13   3      104.23      107.70      5.87 o 
   9  13   3        4.48       -1.66      5.09 o 
  10  13   3       45.51       47.02      5.54 o 
  11  13   3        0.20       -4.63      5.49 o 
  12  13   3       48.64       44.24      7.43 o 
  13  13   3       25.71       31.60      7.43 o 
 -13  14   3      150.16      158.30      7.30 o 
 -12  14   3        1.34        4.67      7.10 o 
 -11  14   3      570.72      566.59     23.05 o 
 -10  14   3      145.22      154.15      6.36 o 
  -9  14   3        5.37        0.91      5.06 o 
  -8  14   3        1.68        4.28      5.06 o 
  -7  14   3        3.86        1.04      5.18 o 
  -6  14   3      225.59      240.14      7.13 o 
  -5  14   3       71.97       72.10      6.41 o 
  -4  14   3        6.96        2.09      4.90 o 
  -3  14   3       83.69       93.62      5.49 o 
  -2  14   3       25.85       21.98      4.97 o 
  -1  14   3       10.47        4.08      4.89 o 
   0  14   3       68.63       70.60      7.23 o 
   1  14   3       11.07        6.24      4.98 o 
   2  14   3      517.85      521.17     12.85 o 
   3  14   3       79.18       80.43      5.62 o 
   4  14   3       38.81       43.66      6.01 o 
   5  14   3        0.86        5.38      6.18 o 
   6  14   3       12.38       12.90      5.73 o 
   7  14   3       90.15       91.72      5.91 o 
   8  14   3       44.24       50.93      6.32 o 
   9  14   3        9.84        2.22      5.95 o 
  10  14   3       13.38        8.35      6.09 o 
 -10  15   3       34.59       41.63      6.28 o 
  -9  15   3       26.59       19.24      6.09 o 
  -8  15   3       17.55       31.47      6.05 o 
  -7  15   3       79.80       82.37      6.54 o 
  -6  15   3       99.32      106.48      6.27 o 
  -5  15   3       85.30       88.35      5.93 o 
  -4  15   3       19.57       22.13      5.38 o 
  -3  15   3       16.82       13.55      5.40 o 
  -2  15   3      323.51      341.43      8.76 o 
  -1  15   3       92.78      103.96     10.09 o 
   0  15   3      122.65      132.52     10.22 o 
   1  15   3        2.95       -2.24      5.76 o 
   2  15   3        9.39        9.25      5.91 o 
   3  15   3      101.26      103.15      6.07 o 
   4  15   3       15.81       18.20      5.85 o 
   5  15   3      109.09      123.55      6.85 o 
   6  15   3       82.79       92.17      6.65 o 
   7  15   3       13.12       11.38      6.18 o 
  -2  16   3        1.35       -4.86      6.08 o 
  -1  16   3       90.37       97.65      6.82 o 
 -26   0   4      391.55      374.68     21.82 o 
 -25   0   4      128.10      127.22     14.19 o 
 -24   0   4      106.47      109.09     13.86 o 
 -23   0   4      621.39      625.43     29.20 o 
 -22   0   4      139.64      136.08     13.70 o 
 -21   0   4      470.28      485.25     24.44 o 
 -20   0   4       12.03       19.85     10.42 o 
 -19   0   4     1472.33     1476.15     82.88 o 
 -18   0   4      985.45      983.87     22.96 o 
 -17   0   4      894.02      807.49     23.67 o 
 -16   0   4     2040.15     2033.38     38.81 o 
 -15   0   4      401.62      355.72      7.36 o 
 -14   0   4       47.26       48.93      3.01 o 
 -13   0   4     2412.40     2381.66     31.09 o 
 -12   0   4        9.27       11.19      2.19 o 
 -11   0   4     7410.74     7107.45     87.46 o 
 -10   0   4       47.89       30.08      2.17 o 
  -9   0   4      121.45       81.00      2.67 o 
  -8   0   4     3273.47     3375.12     44.55 o 
  -7   0   4      519.94      536.78     11.16 o 
  -6   0   4     4538.62     4485.20     81.59 o 
  -5   0   4     2259.05     2490.81     79.64 o 
  -4   0   4     6876.51     7181.19    273.22 o 
  -3   0   4     7019.53     7037.94    242.75 o 
  -1   0   4     3042.63     2980.23    105.89 o 
   0   0   4    10050.08    11025.96    386.82 o 
   1   0   4     6632.19     6861.24    256.36 o 
   2   0   4     3861.94     4176.24     83.09 o 
   3   0   4     8762.31     9877.71    182.70 o 
   4   0   4     4170.22     5326.47     81.43 o 
   5   0   4    17620.48    19516.22    296.30 o 
   6   0   4     4573.06     5393.19     75.79 o 
   7   0   4     3374.05     3537.30     50.14 o 
   8   0   4       25.41       41.16      3.01 o 
   9   0   4      183.97      242.60      7.37 o 
  10   0   4     5495.52     5915.89    101.64 o 
  11   0   4       81.24      119.47     17.12 o 
  12   0   4     2932.44     3096.83     54.39 o 
  13   0   4      853.32      855.58     15.49 o 
  14   0   4      623.26      651.25     17.51 o 
  15   0   4      561.90      571.32     50.90 o 
  16   0   4      705.79      774.89     72.92 o 
  17   0   4       12.38       22.21     10.79 o 
  18   0   4     2488.03     2371.53     87.68 o 
  19   0   4       56.53       71.03     14.35 o 
  20   0   4      687.69      650.94     31.41 o 
  21   0   4       57.53       76.69     15.09 o 
  22   0   4       23.27       35.02     14.60 o 
 -26   1   4      188.58      204.70     11.90 o 
 -25   1   4       32.99       25.91      8.90 o 
 -24   1   4        7.68       14.65     20.18 o 
 -23   1   4      407.10      380.43     17.88 o 
 -22   1   4      694.05      699.50     21.96 o 
 -21   1   4      327.64      324.60     10.39 o 
 -20   1   4      544.66      539.22     13.19 o 
 -19   1   4      278.62      253.19      8.93 o 
 -18   1   4        8.79        9.36      3.60 o 
 -17   1   4     1118.86     1084.01     14.71 o 
 -16   1   4      929.03      867.72     11.49 o 
 -15   1   4     5702.54     5652.35     56.59 o 
 -14   1   4       14.23       20.51      3.28 o 
 -13   1   4     1549.95     1462.27     15.17 o 
 -12   1   4       47.98       60.98      2.71 o 
 -11   1   4     1271.02     1295.45     12.57 o 
 -10   1   4     8078.44     8150.69     73.03 o 
  -9   1   4     3596.88     3625.56     32.73 o 
  -8   1   4     4816.69     4721.81     45.43 o 
  -7   1   4     1907.20     1876.74     21.87 o 
  -6   1   4       88.42       84.09      2.25 o 
  -5   1   4     2244.56     2409.37     34.98 o 
  -4   1   4    11359.60    11855.22    270.19 o 
  -3   1   4     2271.10     2731.59     51.88 o 
  -2   1   4     7424.54     7703.02    244.95 o 
  -1   1   4      734.60      847.91     18.90 o 
   0   1   4     1936.61     1936.83     83.93 o 
   1   1   4     3890.31     4148.58    118.12 o 
   2   1   4       99.03       73.43      2.66 o 
   3   1   4    13609.25    14503.07    204.41 o 
   4   1   4     2230.62     2416.15     27.92 o 
   5   1   4     2458.39     2456.31     27.04 o 
   6   1   4     1835.72     1963.29     20.87 o 
   7   1   4      888.67      909.44     10.36 o 
   8   1   4      483.50      475.37      6.51 o 
   9   1   4     5156.49     5211.72     59.76 o 
  10   1   4      327.57      372.57      8.30 o 
  11   1   4     3097.16     3069.64     38.66 o 
  12   1   4       81.30       84.98      3.38 o 
  13   1   4       18.05       24.21      3.66 o 
  14   1   4     3094.04     3227.13     44.46 o 
  15   1   4      244.91      245.87      6.88 o 
  16   1   4     2337.10     2353.76     84.89 o 
  17   1   4        9.71       12.89      7.50 o 
  18   1   4       15.66       28.51      8.32 o 
  19   1   4      145.85      150.40     10.33 o 
  20   1   4      320.45      315.70     15.83 o 
  21   1   4      201.88      191.67     16.45 o 
  22   1   4      123.14      119.68     14.72 o 
 -26   2   4       11.29       17.75      9.76 o 
 -25   2   4       18.25       19.42      8.79 o 
 -24   2   4       42.90       47.45      8.93 o 
 -23   2   4      105.65      102.96      6.97 o 
 -22   2   4      138.64      125.31      7.16 o 
 -21   2   4        2.91        2.67      5.68 o 
 -20   2   4      254.90      255.36      9.81 o 
 -19   2   4      214.98      230.07      6.72 o 
 -18   2   4       80.29       73.48      4.43 o 
 -17   2   4      841.28      817.96     12.36 o 
 -16   2   4      180.27      158.60      4.72 o 
 -15   2   4        0.75       -3.52      2.69 o 
 -14   2   4      113.15       99.55      2.87 o 
 -13   2   4      539.70      527.93      6.03 o 
 -12   2   4       53.48       58.80      1.98 o 
 -11   2   4        1.34        2.75      1.51 o 
 -10   2   4      667.26      649.61      6.79 o 
  -9   2   4      399.00      396.53      4.89 o 
  -8   2   4       35.93       48.37      1.45 o 
  -7   2   4      632.03      672.41      6.87 o 
  -6   2   4     1110.56     1137.95     16.97 o 
  -5   2   4      282.03      386.74      8.52 o 
  -4   2   4     1839.63     1889.78     24.94 o 
  -3   2   4     2332.74     2570.84     47.10 o 
  -2   2   4       97.30      167.12      6.42 o 
  -1   2   4      177.85      192.44      4.45 o 
   0   2   4      432.37      441.42      7.58 o 
   1   2   4     1617.65     1624.47     36.20 o 
   2   2   4     1096.48     1251.62     22.79 o 
   3   2   4       23.54       23.50      1.37 o 
   4   2   4      325.96      321.63      4.39 o 
   5   2   4     1948.44     2088.55     20.70 o 
   6   2   4        7.11        9.99      1.54 o 
   7   2   4      408.94      379.09      5.17 o 
   8   2   4       23.28       26.83      2.58 o 
   9   2   4      242.15      255.41      5.40 o 
  10   2   4      704.11      637.16      8.95 o 
  11   2   4       18.68       12.29      2.63 o 
  12   2   4      280.66      280.25      7.43 o 
  13   2   4       15.68       14.61      3.61 o 
  14   2   4      336.62      337.09      8.87 o 
  15   2   4      188.55      194.21      6.32 o 
  16   2   4       80.59       85.73      5.20 o 
  17   2   4       74.27       83.86      6.54 o 
  18   2   4      279.69      274.69     10.13 o 
  19   2   4       17.58       15.33     16.43 o 
  20   2   4       80.89       75.67     14.05 o 
  21   2   4        5.89       16.89      9.33 o 
  22   2   4       21.67       19.26     10.64 o 
 -25   3   4      224.78      243.71     14.19 o 
 -24   3   4        9.69       17.05      6.45 o 
 -23   3   4       26.99       27.84      6.29 o 
 -22   3   4      120.39      138.24      7.27 o 
 -21   3   4      181.98      200.59      7.94 o 
 -20   3   4      261.38      269.96      7.32 o 
 -19   3   4      182.54      186.05      5.93 o 
 -18   3   4     1534.20     1425.02     21.25 o 
 -17   3   4      206.23      199.44      5.75 o 
 -16   3   4      137.97      129.08      4.20 o 
 -15   3   4       12.52       13.00      3.01 o 
 -14   3   4      633.82      623.19      9.65 o 
 -13   3   4        2.99        4.76      2.50 o 
 -12   3   4     2409.67     2309.22     25.72 o 
 -11   3   4        0.75        1.31      1.76 o 
 -10   3   4      191.97      222.93      3.53 o 
  -9   3   4        8.37       10.83      1.38 o 
  -8   3   4        6.92       22.81      3.14 o 
  -7   3   4     2819.74     2778.88     28.39 o 
  -6   3   4       26.50       12.31      1.26 o 
  -5   3   4     1989.92     1847.59     23.04 o 
  -4   3   4     3389.49     3677.56     44.97 o 
  -3   3   4       27.29       19.36      1.91 o 
  -2   3   4      189.85      202.14      3.91 o 
  -1   3   4       85.66       40.22      2.06 o 
   0   3   4      420.43      356.98      5.76 o 
   1   3   4     1083.18     1162.56     16.27 o 
   2   3   4      167.55      163.65      3.36 o 
   3   3   4       96.19      124.33      2.38 o 
   4   3   4     3140.93     3288.50     37.90 o 
   5   3   4       94.83      121.96      2.85 o 
   6   3   4     3606.00     3810.16     35.82 o 
   7   3   4      194.45      187.51      3.70 o 
   8   3   4       87.40       90.30      2.49 o 
   9   3   4       88.78       86.64      3.05 o 
  10   3   4       62.08       61.40      3.63 o 
  11   3   4      546.05      586.60     10.76 o 
  12   3   4      546.89      578.51     10.56 o 
  13   3   4     1243.62     1297.72     26.46 o 
  14   3   4      245.57      236.57      6.92 o 
  15   3   4       76.82       84.18      5.04 o 
  16   3   4       61.43       59.00      5.04 o 
  17   3   4     1190.67     1217.57     21.27 o 
  18   3   4       23.14       26.06      6.63 o 
  19   3   4      633.07      655.85     16.09 o 
  20   3   4       64.26       64.66      9.51 o 
  21   3   4        2.53      -13.89      8.93 o 
  22   3   4       10.21       11.27      9.50 o 
 -25   4   4        1.06        0.78      8.13 o 
 -24   4   4       78.06       92.45     19.01 o 
 -23   4   4      182.58      173.29      7.92 o 
 -22   4   4      716.44      703.82     16.30 o 
 -21   4   4      953.48      936.82     17.36 o 
 -20   4   4      100.82      101.85      5.24 o 
 -19   4   4      262.28      236.25      6.76 o 
 -18   4   4       81.24       88.41      4.54 o 
 -17   4   4      115.51      110.92      4.61 o 
 -16   4   4     2654.41     2517.95     38.41 o 
 -15   4   4      447.71      397.23      8.64 o 
 -14   4   4     3246.40     2985.38     41.50 o 
 -13   4   4       65.56       68.67      3.27 o 
 -12   4   4       77.98       82.10      4.89 o 
 -11   4   4     1778.51     1855.98     21.54 o 
 -10   4   4     1786.38     1820.99     18.52 o 
  -9   4   4     6745.38     6571.85     65.48 o 
  -8   4   4     5539.30     5463.67     54.59 o 
  -7   4   4      293.31      269.67      3.71 o 
  -6   4   4     1554.05     1593.83     19.08 o 
  -5   4   4     3453.95     3490.19     40.62 o 
  -4   4   4       11.65       24.36      2.07 o 
  -3   4   4     7070.99     6892.14     96.36 o 
  -2   4   4      142.83      171.45      7.38 o 
  -1   4   4     4445.59     4538.12     63.74 o 
   0   4   4     2641.71     2661.50     35.03 o 
   1   4   4      131.69      137.22      3.84 o 
   2   4   4     9630.26    10367.33    131.01 o 
   3   4   4     1341.30     1436.45     18.09 o 
   4   4   4     6220.12     6215.85     76.07 o 
   5   4   4     1583.08     1599.73     16.97 o 
   6   4   4       32.49       28.65      1.81 o 
   7   4   4     1701.85     1702.43     17.91 o 
   8   4   4     5833.21     5722.80     61.27 o 
   9   4   4      384.51      422.23      8.05 o 
  10   4   4     2929.31     2879.70     56.40 o 
  11   4   4      175.00      170.86      5.04 o 
  12   4   4      605.43      578.70     10.41 o 
  13   4   4     1440.32     1454.12     24.52 o 
  14   4   4        8.95        4.92      4.60 o 
  15   4   4     3242.96     3189.33     53.74 o 
  16   4   4      289.99      303.06      8.49 o 
  17   4   4      647.48      657.36     12.80 o 
  18   4   4       70.91       68.20      6.56 o 
  19   4   4        0.41        6.87      6.79 o 
  20   4   4      199.89      219.42      9.26 o 
  21   4   4      614.10      655.50     30.73 o 
  22   4   4      101.82      114.33     27.27 o 
 -25   5   4      119.55      127.58     11.48 o 
 -24   5   4       39.06       34.29      8.78 o 
 -23   5   4      532.30      548.63     27.46 o 
 -22   5   4       19.60       33.55      8.10 o 
 -21   5   4       33.34       32.73      5.71 o 
 -20   5   4      390.82      398.38      8.99 o 
 -19   5   4      171.44      173.66      6.46 o 
 -18   5   4     1285.76     1241.63     20.46 o 
 -17   5   4      437.01      409.06      9.30 o 
 -16   5   4      251.10      241.30      7.16 o 
 -15   5   4      186.17      205.25      6.19 o 
 -14   5   4      265.60      289.07      6.56 o 
 -13   5   4       88.90      107.23      3.96 o 
 -12   5   4     1757.05     1649.68     20.43 o 
 -11   5   4     1494.93     1445.30     17.04 o 
 -10   5   4     4114.62     3997.72     43.91 o 
  -9   5   4     1594.58     1662.29     18.88 o 
  -8   5   4      958.71      897.96     10.73 o 
  -7   5   4     4426.49     4473.83     43.56 o 
  -6   5   4      667.62      709.86      8.06 o 
  -5   5   4     4678.16     4716.77     50.97 o 
  -4   5   4      347.92      351.07      4.90 o 
  -3   5   4      303.06      285.20      6.86 o 
  -2   5   4     1916.90     1781.72     24.98 o 
  -1   5   4     1717.31     1700.73     22.31 o 
   0   5   4     2886.78     2830.82     33.91 o 
   1   5   4     3759.48     3704.98     39.52 o 
   2   5   4      449.68      478.80      5.94 o 
   3   5   4      410.05      382.79      7.35 o 
   4   5   4     3880.33     4039.97     43.85 o 
   5   5   4       12.25       14.52      1.64 o 
   6   5   4     7437.61     7519.34     74.10 o 
   7   5   4      108.71      107.12      2.68 o 
   8   5   4     1320.86     1220.61     13.90 o 
   9   5   4      896.16      897.33     12.10 o 
  10   5   4      320.02      333.30      6.66 o 
  11   5   4     1766.74     1781.34     27.99 o 
  12   5   4      434.50      437.79     11.16 o 
  13   5   4      969.05      941.00     18.17 o 
  14   5   4      287.05      273.05      7.54 o 
  15   5   4        1.69        4.60      5.15 o 
  16   5   4       91.29       82.07      6.07 o 
  17   5   4      994.80      971.81     22.38 o 
  18   5   4       87.36       85.61      6.56 o 
  19   5   4     1114.74     1117.08     20.48 o 
  20   5   4        2.15       -7.19      8.54 o 
  21   5   4       31.48       33.55      8.95 o 
 -24   6   4       22.48       29.47      8.86 o 
 -23   6   4       17.14       20.70     10.72 o 
 -22   6   4       61.28       68.09     10.60 o 
 -21   6   4      177.92      189.90      8.27 o 
 -20   6   4      453.45      439.73     11.84 o 
 -19   6   4       28.25       18.92      5.66 o 
 -18   6   4       10.95        8.15      5.48 o 
 -17   6   4       97.61       83.21      4.91 o 
 -16   6   4     1136.79     1064.19     17.81 o 
 -15   6   4      208.55      204.81      6.98 o 
 -14   6   4     1029.51      966.26     16.05 o 
 -13   6   4       14.37       10.63      3.45 o 
 -12   6   4        4.20        7.90      2.35 o 
 -11   6   4      135.56      153.28      4.07 o 
 -10   6   4      911.80      885.87     11.62 o 
  -9   6   4     1115.46     1114.25     14.06 o 
  -8   6   4      267.63      273.93      4.60 o 
  -7   6   4     4738.72     4726.30     49.34 o 
  -6   6   4       38.15       34.30      2.70 o 
  -5   6   4     1366.49     1440.22     15.26 o 
  -4   6   4      848.52      857.02     10.67 o 
  -3   6   4     4812.98     4722.39     52.89 o 
  -2   6   4     1196.26     1173.93     13.99 o 
  -1   6   4      479.80      472.06     10.18 o 
   0   6   4       28.78       19.98      1.93 o 
   1   6   4      192.45      185.62      3.53 o 
   2   6   4     1736.68     1626.16     18.88 o 
   3   6   4      295.79      306.46      4.17 o 
   4   6   4     1726.30     1696.21     31.59 o 
   5   6   4      125.35      134.37      4.75 o 
   6   6   4      691.75      704.89      9.79 o 
   7   6   4       12.32        9.43      2.21 o 
   8   6   4     1618.01     1575.88     21.21 o 
   9   6   4       50.31       51.94      3.19 o 
  10   6   4      650.35      625.92      9.86 o 
  11   6   4      473.37      466.75     10.19 o 
  12   6   4       48.75       39.24      4.24 o 
  13   6   4      455.10      427.63      9.12 o 
  14   6   4       69.27       74.59      5.04 o 
  15   6   4      481.80      483.82     11.90 o 
  16   6   4        6.31       10.61      6.37 o 
  17   6   4       53.26       68.45     10.86 o 
  18   6   4       21.35       21.01      7.40 o 
  19   6   4        0.29       -1.77     10.70 o 
  20   6   4       28.64       29.56      9.09 o 
 -23   7   4        6.92        8.34      8.24 o 
 -22   7   4      193.12      187.74      7.76 o 
 -21   7   4       37.81       44.95      6.03 o 
 -20   7   4       98.88       97.59      6.29 o 
 -19   7   4       28.60       35.01      7.71 o 
 -18   7   4      322.23      329.46     10.25 o 
 -17   7   4      254.95      241.22     12.38 o 
 -16   7   4      272.63      265.97      8.72 o 
 -15   7   4      236.93      217.32     11.26 o 
 -14   7   4       19.43       25.90      4.64 o 
 -13   7   4        0.03        2.05      2.72 o 
 -12   7   4       41.28       28.52      3.34 o 
 -11   7   4      180.42      174.35      4.67 o 
 -10   7   4      116.60      119.26      3.83 o 
  -9   7   4      424.18      398.36      6.01 o 
  -8   7   4      505.37      508.51      6.99 o 
  -7   7   4      222.91      223.45      4.04 o 
  -6   7   4      493.06      524.03      7.19 o 
  -5   7   4     1749.26     1811.85     18.88 o 
  -4   7   4      565.99      515.54      7.34 o 
  -3   7   4      237.36      238.43      4.36 o 
  -2   7   4      213.43      228.41      5.04 o 
  -1   7   4       26.72       28.98      2.45 o 
   0   7   4      107.74      110.10      2.85 o 
   1   7   4      797.56      838.59     12.09 o 
   2   7   4       89.48       95.61      2.63 o 
   3   7   4      500.86      507.79      6.33 o 
   4   7   4       76.55       81.34      2.51 o 
   5   7   4      527.32      509.43      8.51 o 
   6   7   4        4.89        6.36      2.28 o 
   7   7   4      463.71      454.36      9.36 o 
   8   7   4      384.45      378.58      6.34 o 
   9   7   4      751.72      728.59     20.03 o 
  10   7   4      352.98      360.91      7.27 o 
  11   7   4       12.44       15.40      3.99 o 
  12   7   4       96.68       83.71      5.38 o 
  13   7   4      136.11      125.52      6.13 o 
  14   7   4      427.74      415.53     11.93 o 
  15   7   4        0.05       12.46      5.54 o 
  16   7   4      366.70      370.85     15.05 o 
  17   7   4        7.07        1.33      7.02 o 
  18   7   4        7.76       15.19      7.29 o 
  19   7   4       25.53       20.71      7.68 o 
  20   7   4       39.24       36.60     10.80 o 
 -22   8   4        2.28        3.61      6.42 o 
 -21   8   4       79.18       85.22      6.58 o 
 -20   8   4      199.73      188.94      7.37 o 
 -19   8   4      811.10      781.54     14.92 o 
 -18   8   4      198.77      190.10      7.01 o 
 -17   8   4       92.22       91.81      6.14 o 
 -16   8   4      113.67      100.28      5.70 o 
 -15   8   4       37.76       36.11      5.22 o 
 -14   8   4      233.74      246.87      7.34 o 
 -13   8   4      753.54      732.27     17.05 o 
 -12   8   4       29.05       35.72      3.58 o 
 -11   8   4     1093.90     1054.59     15.63 o 
 -10   8   4        6.53       10.17      3.73 o 
  -9   8   4      184.12      174.59      4.30 o 
  -8   8   4     1843.36     1789.31     22.36 o 
  -7   8   4      166.22      169.82      3.70 o 
  -6   8   4     4145.67     4206.88     43.86 o 
  -5   8   4     1079.46     1071.21     12.98 o 
  -4   8   4       16.44       19.13      2.19 o 
  -3   8   4      588.47      565.30      7.66 o 
  -2   8   4      389.66      385.40      7.19 o 
  -1   8   4      645.26      640.97      8.85 o 
   0   8   4     1184.35     1137.33     13.55 o 
   1   8   4      538.63      547.86      7.52 o 
   2   8   4     1086.81     1100.09     12.00 o 
   3   8   4        6.65        7.14      2.01 o 
   4   8   4      184.68      191.51      4.26 o 
   5   8   4     4145.49     4114.13     61.21 o 
   6   8   4      137.22      139.78      3.76 o 
   7   8   4     2431.85     2422.22     36.88 o 
   8   8   4       76.86       80.67      3.43 o 
   9   8   4        3.36        5.74      3.14 o 
  10   8   4      421.54      434.86      9.19 o 
  11   8   4      139.15      150.53      5.67 o 
  12   8   4      701.14      700.31     17.49 o 
  13   8   4      423.75      437.22     10.74 o 
  14   8   4      206.62      211.71      9.07 o 
  15   8   4      308.28      304.55      9.05 o 
  16   8   4       50.24       55.82      6.32 o 
  17   8   4       16.15       20.04      6.39 o 
  18   8   4      670.82      659.50     16.35 o 
  19   8   4        0.63       -2.75      8.68 o 
 -21   9   4      210.43      206.70      8.98 o 
 -20   9   4      153.59      157.30      7.28 o 
 -19   9   4       51.20       41.23      6.03 o 
 -18   9   4        7.42        6.01      5.31 o 
 -17   9   4      732.39      696.27     13.58 o 
 -16   9   4        0.72        9.13      4.97 o 
 -15   9   4     1229.80     1156.86     19.29 o 
 -14   9   4       14.19       19.76      3.92 o 
 -13   9   4       33.96       32.00      3.96 o 
 -12   9   4      233.89      221.03      8.15 o 
 -11   9   4      213.54      212.03      5.54 o 
 -10   9   4     1470.99     1486.84     19.37 o 
  -9   9   4     1213.64     1167.50     15.69 o 
  -8   9   4      826.28      851.41     11.97 o 
  -7   9   4       51.83       57.83      3.55 o 
  -6   9   4       44.68       48.08      2.55 o 
  -5   9   4       23.84       26.19      2.19 o 
  -4   9   4     3501.89     3514.62     41.34 o 
  -3   9   4      240.63      244.41      5.22 o 
  -2   9   4     2594.08     2620.46     34.95 o 
  -1   9   4        9.53        5.24      3.20 o 
   0   9   4      101.73       95.82      3.88 o 
   1   9   4      909.95      903.93     11.34 o 
   2   9   4      120.49      129.84      3.18 o 
   3   9   4     1849.18     1900.32     24.35 o 
   4   9   4     2276.17     2213.65     30.13 o 
   5   9   4      454.50      447.28      6.96 o 
   6   9   4       74.21       68.19      3.37 o 
   7   9   4       14.61        9.18      3.07 o 
   8   9   4       29.51       34.29      3.35 o 
   9   9   4     2164.11     2117.82     25.77 o 
  10   9   4      121.61      125.30      5.36 o 
  11   9   4      745.95      745.12     15.68 o 
  12   9   4       30.96       25.98      5.96 o 
  13   9   4        4.03       -0.21      5.26 o 
  14   9   4      426.78      426.07     12.41 o 
  15   9   4        0.53       10.95      6.01 o 
  16   9   4      511.04      527.91     12.31 o 
  17   9   4      212.48      224.46     13.66 o 
  18   9   4       33.98       32.41      8.31 o 
 -20  10   4       23.41       21.06      6.43 o 
 -19  10   4      355.40      383.28     14.12 o 
 -18  10   4       56.05       54.94      6.12 o 
 -17  10   4      251.98      255.01      8.17 o 
 -16  10   4        3.74       -0.45      5.12 o 
 -15  10   4        0.79       -0.60      5.05 o 
 -14  10   4      373.67      389.96      8.82 o 
 -13  10   4      340.93      345.96      7.67 o 
 -12  10   4      233.46      241.60      6.24 o 
 -11  10   4      415.40      431.49     11.62 o 
 -10  10   4       15.65       20.32      3.68 o 
  -9  10   4       40.47       43.70      3.52 o 
  -8  10   4      170.22      186.49      4.89 o 
  -7  10   4       22.57       21.31      3.17 o 
  -6  10   4     2964.77     2992.96     34.84 o 
  -5  10   4       16.99        9.50      3.00 o 
  -4  10   4      521.18      518.28      8.20 o 
  -3  10   4        7.56        5.71      2.76 o 
  -2  10   4      428.61      387.50      8.98 o 
  -1  10   4     1217.71     1161.09     15.24 o 
   0  10   4     1252.70     1219.81     15.06 o 
   1  10   4      374.03      382.95      5.91 o 
   2  10   4      159.47      159.62      4.10 o 
   3  10   4        2.65        2.63      2.89 o 
   4  10   4       12.77       14.39      4.13 o 
   5  10   4      402.21      396.31      7.39 o 
   6  10   4       18.28       20.16      3.60 o 
   7  10   4     1899.07     1877.73     31.45 o 
   8  10   4        4.56        2.29      3.97 o 
   9  10   4       97.48       95.09      4.38 o 
  10  10   4      167.91      174.06      5.94 o 
  11  10   4      289.80      297.11      9.24 o 
  12  10   4      632.57      622.36     12.64 o 
  13  10   4      274.81      284.33      9.05 o 
  14  10   4        7.18        8.28      6.63 o 
  15  10   4        4.88        8.49      6.92 o 
  16  10   4       81.83       89.90      7.98 o 
  17  10   4       12.75       14.41      8.34 o 
 -19  11   4      371.11      359.72     11.90 o 
 -18  11   4        6.60        2.65      6.12 o 
 -17  11   4        0.31       -0.67      5.28 o 
 -16  11   4       29.06       36.69      5.72 o 
 -15  11   4      138.99      146.81      5.89 o 
 -14  11   4       28.40       29.46      5.36 o 
 -13  11   4        3.79        7.90      4.36 o 
 -12  11   4      129.12      119.64      4.99 o 
 -11  11   4        8.88       13.84      3.83 o 
 -10  11   4       31.99       27.62      3.87 o 
  -9  11   4       50.95       53.52      3.94 o 
  -8  11   4      324.75      331.24      9.68 o 
  -7  11   4      431.92      435.54      7.63 o 
  -6  11   4      783.13      787.48     11.59 o 
  -5  11   4      274.44      292.40      6.39 o 
  -4  11   4      373.69      391.58      7.35 o 
  -3  11   4      166.56      156.46      4.75 o 
  -2  11   4      277.97      277.49      6.62 o 
  -1  11   4      798.33      806.82     11.59 o 
   0  11   4      207.16      210.49      5.30 o 
   1  11   4       25.13       26.45      3.28 o 
   2  11   4      236.34      245.55      5.40 o 
   3  11   4      243.99      240.14      5.64 o 
   4  11   4       42.31       51.18      3.95 o 
   5  11   4      173.44      168.36      4.85 o 
   6  11   4      377.46      393.54      8.45 o 
   7  11   4       54.72       58.69      4.26 o 
   8  11   4       93.60       99.43      4.61 o 
   9  11   4       34.66       40.99      4.33 o 
  10  11   4      160.01      162.55      8.64 o 
  11  11   4       28.70       33.59      5.86 o 
  12  11   4       49.71       52.93      6.32 o 
  13  11   4       26.67       22.42      6.71 o 
  14  11   4       12.42       19.88     10.76 o 
  15  11   4        1.52        7.47      9.77 o 
 -17  12   4      108.93       97.52      6.86 o 
 -16  12   4      161.11      160.41      8.32 o 
 -15  12   4       17.65       31.31      5.43 o 
 -14  12   4      146.46      150.30      6.28 o 
 -13  12   4        4.49        6.45      4.89 o 
 -12  12   4      227.80      228.55      6.30 o 
 -11  12   4       53.49       56.91      4.45 o 
 -10  12   4      290.47      269.68      7.90 o 
  -9  12   4      101.95      107.31      4.90 o 
  -8  12   4       11.95       12.51      4.33 o 
  -7  12   4       10.33       22.27      4.25 o 
  -6  12   4        4.56        0.50      4.31 o 
  -5  12   4      442.56      425.96     14.44 o 
  -4  12   4       13.66       13.29      3.93 o 
  -3  12   4      298.33      290.51      7.79 o 
  -2  12   4       66.11       60.40      4.24 o 
  -1  12   4       34.20       42.49      4.13 o 
   0  12   4       94.03       89.63      4.55 o 
   1  12   4       74.73       66.48      4.35 o 
   2  12   4      178.65      188.76      5.80 o 
   3  12   4      201.09      194.57      6.72 o 
   4  12   4      283.57      288.01      7.62 o 
   5  12   4      141.61      149.58      5.18 o 
   6  12   4        9.53       16.25      4.41 o 
   7  12   4      217.87      204.40      5.67 o 
   8  12   4      118.73      134.70      5.19 o 
   9  12   4       51.09       50.89      4.66 o 
  10  12   4      258.02      253.78      8.36 o 
  11  12   4      140.03      145.55      7.07 o 
  12  12   4        2.11        5.29      6.30 o 
  13  12   4       28.29       42.99      7.61 o 
  14  12   4       23.60       21.98      7.35 o 
 -15  13   4      185.73      203.83      7.91 o 
 -14  13   4      187.60      183.51      7.55 o 
 -13  13   4       62.10       71.13      5.47 o 
 -12  13   4      320.51      328.94     12.16 o 
 -11  13   4       55.07       67.93      5.47 o 
 -10  13   4      104.83      121.71      5.70 o 
  -9  13   4       38.41       34.26      4.91 o 
  -8  13   4        0.75       -3.25      4.55 o 
  -7  13   4     1083.10     1147.10     27.17 o 
  -6  13   4      109.34       89.95      5.11 o 
  -5  13   4      625.49      648.52     11.29 o 
  -4  13   4       89.76       89.56      4.96 o 
  -3  13   4        2.80       -1.56      4.35 o 
  -2  13   4       99.22       86.20      5.21 o 
  -1  13   4      984.93      950.59     14.69 o 
   0  13   4      101.09      106.22      5.22 o 
   1  13   4      665.62      667.10     16.20 o 
   2  13   4      406.88      430.90     11.18 o 
   3  13   4       41.24       37.86      4.97 o 
   4  13   4      197.30      189.99      8.12 o 
   5  13   4        8.45        0.15      4.90 o 
   6  13   4      929.52      966.48     20.74 o 
   7  13   4        1.04        2.00      5.02 o 
   8  13   4      168.19      165.09      6.09 o 
   9  13   4      171.11      156.95      8.68 o 
  10  13   4        3.61       -3.78      6.61 o 
  11  13   4      208.58      207.03      8.10 o 
  12  13   4       97.21       99.71      8.06 o 
 -13  14   4       10.05       12.20     10.66 o 
 -12  14   4      101.02       79.38      6.33 o 
 -11  14   4      117.32      139.32      6.95 o 
 -10  14   4       25.54       32.03      5.44 o 
  -9  14   4      270.81      292.76      8.18 o 
  -8  14   4        8.50       14.74      5.07 o 
  -7  14   4        8.56       15.48      4.90 o 
  -6  14   4       13.40       10.36      5.06 o 
  -5  14   4       50.30       47.66      5.11 o 
  -4  14   4       42.06       42.47      5.09 o 
  -3  14   4      288.83      296.04      7.89 o 
  -2  14   4      179.45      180.05      8.11 o 
  -1  14   4      201.34      206.16      6.37 o 
   0  14   4       33.08       16.17      4.97 o 
   1  14   4       35.33       29.83      7.56 o 
   2  14   4       53.02       52.48      5.61 o 
   3  14   4      110.93      108.51      6.24 o 
   4  14   4       96.44       97.52      6.28 o 
   5  14   4      135.66      136.56      6.26 o 
   6  14   4      129.33      131.57      6.40 o 
   7  14   4        5.16       11.44      5.37 o 
   8  14   4       47.59       36.88      6.00 o 
   9  14   4       27.20       14.45     10.54 o 
  -9  15   4        1.45       -7.04      5.70 o 
  -8  15   4        8.72       11.87      5.85 o 
  -7  15   4       40.47       38.35      6.00 o 
  -6  15   4        1.12        8.46      5.58 o 
  -5  15   4      107.66      110.73      6.02 o 
  -4  15   4        2.41        4.77      5.16 o 
  -3  15   4        0.51        1.76      5.19 o 
  -2  15   4        2.98       -9.28      5.19 o 
  -1  15   4      153.82      151.90      6.95 o 
   0  15   4      133.20      143.23      6.81 o 
   1  15   4        4.76        0.27      5.69 o 
   2  15   4      117.55      116.86      6.68 o 
   3  15   4       21.31       20.77      6.03 o 
   4  15   4       35.62       25.20      7.00 o 
   5  15   4       15.52        5.94      6.06 o 
 -26   1   5       26.17       13.50      9.28 o 
 -25   1   5       92.55      100.14     10.15 o 
 -24   1   5        2.24        4.81      8.44 o 
 -23   1   5      120.27      126.98      9.97 o 
 -22   1   5      105.39       98.87     11.20 o 
 -21   1   5       48.11       53.26      6.94 o 
 -20   1   5      209.99      212.19     13.61 o 
 -19   1   5      550.36      541.21     14.00 o 
 -18   1   5        6.35        8.47      3.69 o 
 -17   1   5      704.54      690.89     10.32 o 
 -16   1   5        8.76       11.04      2.19 o 
 -15   1   5       14.73       18.00      2.22 o 
 -14   1   5      833.30      809.66      8.78 o 
 -13   1   5      528.31      534.23      6.20 o 
 -12   1   5     1239.07     1198.29     11.68 o 
 -11   1   5       88.68       79.58      2.02 o 
 -10   1   5     1058.57      968.76      9.79 o 
  -9   1   5     1888.07     1858.89     18.36 o 
  -8   1   5      549.17      471.78      6.83 o 
  -7   1   5     3296.14     3158.39     42.32 o 
  -6   1   5     2941.87     3157.67     39.40 o 
  -5   1   5     1415.74     1743.83     24.39 o 
  -4   1   5     1025.30     1040.62     16.51 o 
  -3   1   5       86.81       64.82      2.46 o 
  -2   1   5     2080.38     2082.29     32.94 o 
  -1   1   5      611.59      614.72     11.14 o 
   0   1   5      123.63      119.39      3.77 o 
   1   1   5     5075.71     5247.30     71.78 o 
   2   1   5     1865.97     2125.79     24.65 o 
   3   1   5      137.00      136.68      2.92 o 
   4   1   5     2359.80     2494.18     28.89 o 
   5   1   5      132.17      118.25      3.01 o 
   6   1   5      950.85      893.31     11.32 o 
   7   1   5      310.72      293.99      5.04 o 
   8   1   5      197.06      198.80      4.29 o 
   9   1   5     2296.34     2467.95     29.08 o 
  10   1   5      192.12      208.01      4.74 o 
  11   1   5     1100.31     1072.26     15.86 o 
  12   1   5      399.65      409.82      8.32 o 
  13   1   5      119.26      126.42      4.99 o 
  14   1   5      690.94      686.52     13.12 o 
  15   1   5      613.37      660.30     19.77 o 
  16   1   5       10.92       15.23      7.32 o 
  17   1   5      182.12      189.59     10.31 o 
  18   1   5        1.57        3.77      8.45 o 
  19   1   5      123.72      124.52     10.14 o 
  20   1   5       71.75       76.66     10.97 o 
  21   1   5        7.22        7.05     16.08 o 
 -26   2   5       37.36       35.32      9.04 o 
 -25   2   5       63.08       71.08      9.76 o 
 -24   2   5      565.41      568.82     19.77 o 
 -23   2   5      549.49      554.43     16.50 o 
 -22   2   5       10.19       16.50      7.09 o 
 -21   2   5      723.54      719.70     27.04 o 
 -20   2   5      134.72      145.27      5.55 o 
 -19   2   5      189.59      191.44      7.55 o 
 -18   2   5     1185.20     1170.79     17.91 o 
 -17   2   5       40.50       39.52      3.89 o 
 -16   2   5     1004.15      990.70     14.31 o 
 -15   2   5      176.44      173.52      3.88 o 
 -14   2   5       75.54       65.22      2.90 o 
 -13   2   5     2174.65     2131.42     21.26 o 
 -12   2   5        4.59        7.87      1.44 o 
 -11   2   5     4053.44     3869.79     36.51 o 
 -10   2   5     4348.62     4285.66     41.63 o 
  -9   2   5       14.32       11.05      1.53 o 
  -8   2   5     3683.64     3587.16     41.20 o 
  -7   2   5      486.03      444.69      6.25 o 
  -6   2   5     1357.76     1137.32     13.97 o 
  -5   2   5    12542.20    13477.37    165.61 o 
  -4   2   5        0.91        2.06      1.63 o 
  -3   2   5     6722.40     6713.15     94.35 o 
  -2   2   5      314.99      241.35      4.82 o 
  -1   2   5       74.66      109.93      3.15 o 
   0   2   5     9448.52     9728.19    190.03 o 
   1   2   5     2049.49     2394.24     34.81 o 
   2   2   5     4082.69     4055.87     46.31 o 
   3   2   5     1897.82     1878.22     21.94 o 
   4   2   5      457.49      548.46      7.34 o 
   5   2   5     4748.08     4694.20     53.62 o 
   6   2   5     1335.02     1390.02     16.82 o 
   7   2   5     1033.53     1009.42     13.42 o 
   8   2   5     6011.67     6024.94     74.96 o 
   9   2   5        1.31        4.56      2.47 o 
  10   2   5     2201.74     2187.27     27.66 o 
  11   2   5      898.96      928.87     12.36 o 
  12   2   5       97.18       93.62      3.97 o 
  13   2   5     2467.78     2538.04     34.85 o 
  14   2   5      322.86      328.67      8.20 o 
  15   2   5      302.11      288.80      8.07 o 
  16   2   5      900.52      879.86     22.77 o 
  17   2   5       30.05       17.04      8.61 o 
  18   2   5      909.41      944.84     46.98 o 
  19   2   5      153.54      166.41     17.28 o 
  20   2   5       18.93       22.76      9.54 o 
  21   2   5      275.54      276.73     15.56 o 
 -25   3   5       60.69       73.94      8.24 o 
 -24   3   5       87.88       95.67     11.40 o 
 -23   3   5      183.73      206.75     13.31 o 
 -22   3   5       30.98       44.31      6.52 o 
 -21   3   5        6.77        3.40      4.67 o 
 -20   3   5      228.81      239.64      7.06 o 
 -19   3   5      284.12      315.34      7.86 o 
 -18   3   5       27.45       33.95      4.18 o 
 -17   3   5      475.55      463.39      9.28 o 
 -16   3   5      313.09      289.34      7.54 o 
 -15   3   5     1120.63     1035.22     14.87 o 
 -14   3   5      416.82      459.44      7.96 o 
 -13   3   5       35.62       39.37      2.47 o 
 -12   3   5     1930.86     1941.82     18.80 o 
 -11   3   5     3040.89     2973.60     27.32 o 
 -10   3   5      210.52      169.48      3.12 o 
  -9   3   5      714.18      738.58      7.73 o 
  -8   3   5       72.22       85.50      1.92 o 
  -7   3   5     1599.38     1614.69     19.95 o 
  -6   3   5      605.36      612.24      8.19 o 
  -5   3   5       22.05        7.60      1.57 o 
  -4   3   5     1583.15     1394.92     19.28 o 
  -3   3   5     2347.47     2324.62     36.40 o 
  -2   3   5     5300.71     5330.59     83.59 o 
  -1   3   5     2125.42     2165.24     37.15 o 
   0   3   5      223.52      238.90      6.62 o 
   1   3   5     4149.63     4264.03     61.26 o 
   2   3   5     4017.93     4360.32     56.86 o 
   3   3   5      155.66      149.97      3.26 o 
   4   3   5     1795.03     1838.95     21.43 o 
   5   3   5      570.50      576.10     10.33 o 
   6   3   5     2241.86     2201.56     24.07 o 
   7   3   5     1491.44     1434.60     18.41 o 
   8   3   5        2.87        2.39      2.53 o 
   9   3   5      418.64      450.96      8.14 o 
  10   3   5      485.06      531.51      9.21 o 
  11   3   5      986.49      941.50     17.88 o 
  12   3   5     1385.55     1371.40     23.17 o 
  13   3   5        5.81       12.75      4.64 o 
  14   3   5      859.54      841.29     15.98 o 
  15   3   5      489.68      502.54     10.66 o 
  16   3   5      110.16      112.98      5.78 o 
  17   3   5      486.32      517.05     12.42 o 
  18   3   5       96.85      109.52      9.45 o 
  19   3   5      153.96      159.49     11.55 o 
  20   3   5      312.46      326.88     16.99 o 
  21   3   5        5.54        3.85     12.10 o 
 -25   4   5        2.89        9.86     10.52 o 
 -24   4   5        9.42       18.19      6.52 o 
 -23   4   5       68.33       79.54      7.06 o 
 -22   4   5       17.22       24.89      5.09 o 
 -21   4   5       55.46       71.12      5.25 o 
 -20   4   5      101.56       87.49      5.18 o 
 -19   4   5       40.14       35.54      5.53 o 
 -18   4   5      343.11      335.45      8.70 o 
 -17   4   5      159.19      167.76      5.76 o 
 -16   4   5      344.74      363.90      8.59 o 
 -15   4   5       34.47       25.31      3.61 o 
 -14   4   5       36.48       24.72      2.57 o 
 -13   4   5      315.92      301.03      6.16 o 
 -12   4   5      303.53      302.65      5.42 o 
 -11   4   5      859.53      817.57     11.07 o 
 -10   4   5      108.55      155.24      3.55 o 
  -9   4   5       14.75       30.15      1.85 o 
  -8   4   5     1032.60     1046.03     11.19 o 
  -7   4   5      144.55      137.09      2.90 o 
  -6   4   5      617.02      612.08      8.41 o 
  -5   4   5     1196.32     1211.51     16.76 o 
  -4   4   5      667.99      649.84     10.24 o 
  -3   4   5      108.54      104.72      3.16 o 
  -2   4   5        7.72        1.65      1.90 o 
  -1   4   5        1.54        5.48      2.08 o 
   0   4   5      722.01      668.60     10.70 o 
   1   4   5      355.98      402.93      6.87 o 
   2   4   5     1336.17     1320.00     20.36 o 
   3   4   5     1506.31     1594.40     17.32 o 
   4   4   5       73.01       72.42      2.99 o 
   5   4   5      395.58      392.81      5.51 o 
   6   4   5        4.89        3.37      2.08 o 
   7   4   5      105.69      117.02      3.30 o 
   8   4   5      678.55      683.43      9.76 o 
   9   4   5      627.35      599.49      9.45 o 
  10   4   5     1188.28     1106.84     18.97 o 
  11   4   5        1.73        3.72      4.15 o 
  12   4   5       71.90       62.51      4.95 o 
  13   4   5      217.35      201.55      6.87 o 
  14   4   5      111.03      114.16      6.09 o 
  15   4   5       90.15       83.63      5.82 o 
  16   4   5       37.06       32.83      5.75 o 
  17   4   5       36.29       40.75      5.55 o 
  18   4   5       49.75       64.04      6.45 o 
  19   4   5       45.47       40.43      9.88 o 
  20   4   5        4.91        3.77      9.21 o 
  21   4   5       58.96       48.40     10.34 o 
 -24   5   5      156.99      156.78     10.03 o 
 -23   5   5       21.79       12.84      8.08 o 
 -22   5   5      154.64      141.36      6.06 o 
 -21   5   5        2.71        2.29      5.18 o 
 -20   5   5      111.33      106.10      5.88 o 
 -19   5   5      321.62      296.09      9.20 o 
 -18   5   5       18.45       12.29      4.56 o 
 -17   5   5       48.76       43.32      4.93 o 
 -16   5   5       13.39       -1.04      3.74 o 
 -15   5   5       30.75       29.15      3.74 o 
 -14   5   5      345.36      291.70      6.40 o 
 -13   5   5       37.14       37.50      3.48 o 
 -12   5   5      111.36      114.56      3.47 o 
 -11   5   5       10.80       13.96      2.48 o 
 -10   5   5      106.48      115.47      3.31 o 
  -9   5   5     2684.38     2508.05     28.49 o 
  -8   5   5      211.86      205.34      3.58 o 
  -7   5   5      541.74      501.14      5.73 o 
  -6   5   5     1029.19     1091.10     12.00 o 
  -5   5   5        8.75       14.54      2.04 o 
  -4   5   5     1224.05     1290.73     16.48 o 
  -3   5   5       45.17       49.37      2.81 o 
  -2   5   5        1.70        1.20      2.09 o 
  -1   5   5      596.34      588.47      8.39 o 
   0   5   5       56.87       64.57      2.87 o 
   1   5   5     1282.70     1251.85     15.84 o 
   2   5   5      103.03      113.83      2.80 o 
   3   5   5      446.32      467.61      6.59 o 
   4   5   5     1277.64     1248.92     18.28 o 
   5   5   5      474.71      497.91      7.35 o 
   6   5   5       26.61       26.62      2.33 o 
   7   5   5      336.91      368.53      7.15 o 
   8   5   5      998.27     1027.53     14.48 o 
   9   5   5      906.85      908.26     26.20 o 
  10   5   5       10.52       14.64      3.62 o 
  11   5   5       31.69       29.55      4.02 o 
  12   5   5      627.31      613.25     12.64 o 
  13   5   5        0.81        1.56      4.90 o 
  14   5   5      104.50      104.80      6.08 o 
  15   5   5      201.27      192.75      7.35 o 
  16   5   5        8.20       11.65      6.98 o 
  17   5   5      122.31      112.77      9.33 o 
  18   5   5       15.85       32.28      6.55 o 
  19   5   5        1.87       12.12      7.12 o 
  20   5   5       75.44       84.79     13.22 o 
 -24   6   5      124.38      134.90     10.10 o 
 -23   6   5        8.15        8.84      7.09 o 
 -22   6   5        0.56       -4.77      6.61 o 
 -21   6   5        8.62        6.81      6.31 o 
 -20   6   5      178.28      175.09      7.92 o 
 -19   6   5      202.21      194.37      6.80 o 
 -18   6   5      476.74      433.75      9.84 o 
 -17   6   5       58.34       56.98      4.49 o 
 -16   6   5      229.73      231.19      6.54 o 
 -15   6   5      728.26      713.48     13.78 o 
 -14   6   5       39.27       32.07      4.03 o 
 -13   6   5     1208.92     1159.74     16.38 o 
 -12   6   5      110.30      118.03      4.38 o 
 -11   6   5      570.50      547.64      8.23 o 
 -10   6   5     1709.34     1699.09     19.89 o 
  -9   6   5      439.25      415.97      5.96 o 
  -8   6   5     1625.22     1542.08     16.87 o 
  -7   6   5      106.76      113.74      3.03 o 
  -6   6   5       18.65       16.89      1.88 o 
  -5   6   5      181.05      187.81      4.20 o 
  -4   6   5     1500.65     1418.17     16.88 o 
  -3   6   5     3109.92     3045.05     38.49 o 
  -2   6   5     1196.80     1172.42     14.94 o 
  -1   6   5     1015.21     1010.49     11.74 o 
   0   6   5     2273.35     2258.59     24.49 o 
   1   6   5      291.34      295.33      9.47 o 
   2   6   5     2201.91     2180.45     24.58 o 
   3   6   5     2870.87     2921.68     30.69 o 
   4   6   5     1261.31     1234.77     20.49 o 
   5   6   5     1931.83     1914.86     28.88 o 
   6   6   5      879.16      873.48     11.69 o 
   7   6   5       50.67       59.17      3.42 o 
   8   6   5       35.02       32.39      4.41 o 
   9   6   5      193.35      194.80      5.50 o 
  10   6   5     1159.03     1146.93     17.58 o 
  11   6   5     1100.46     1093.76     16.97 o 
  12   6   5      413.87      410.02      9.06 o 
  13   6   5      758.86      759.52     16.58 o 
  14   6   5      123.02      121.18      7.03 o 
  15   6   5      195.91      207.96      7.80 o 
  16   6   5      562.84      594.31     18.56 o 
  17   6   5        0.05        1.01      7.57 o 
  18   6   5      251.36      247.92     12.29 o 
  19   6   5       98.09      112.03     10.63 o 
  20   6   5       11.19       16.65     13.29 o 
 -23   7   5       61.57       69.90      6.60 o 
 -22   7   5      469.79      471.66     17.42 o 
 -21   7   5       25.79       22.74      6.63 o 
 -20   7   5      438.65      426.47     11.74 o 
 -19   7   5      208.19      206.35      8.65 o 
 -18   7   5       18.90        9.07      5.47 o 
 -17   7   5      646.37      638.56     13.90 o 
 -16   7   5       51.57       48.67      5.18 o 
 -15   7   5      299.87      319.53      7.46 o 
 -14   7   5      344.45      331.90      7.52 o 
 -13   7   5       52.26       56.59      3.80 o 
 -12   7   5     2838.25     2779.35     36.39 o 
 -11   7   5      622.50      639.07      9.98 o 
 -10   7   5      135.11      150.12      3.87 o 
  -9   7   5     1817.13     1815.21     19.82 o 
  -8   7   5       91.48       95.32      2.94 o 
  -7   7   5     1361.81     1385.13     17.53 o 
  -6   7   5     2374.87     2386.70     30.95 o 
  -5   7   5       10.42        9.61      4.06 o 
  -4   7   5     7977.11     7970.63     95.44 o 
  -3   7   5      919.64      853.87     11.44 o 
  -2   7   5      413.70      396.40      7.30 o 
  -1   7   5      407.64      412.30      7.82 o 
   0   7   5     1729.09     1614.21     25.40 o 
   1   7   5     6639.49     6645.82     78.70 o 
   2   7   5      815.21      812.82     17.59 o 
   3   7   5     1128.56     1083.05     16.23 o 
   4   7   5      299.72      287.46      4.80 o 
   5   7   5        2.02        1.31      2.20 o 
   6   7   5     2273.81     2265.79     40.43 o 
   7   7   5     3372.48     3297.54     42.04 o 
   8   7   5       87.90       93.10      3.97 o 
   9   7   5     1742.01     1770.26     24.93 o 
  10   7   5        8.29        5.36      4.01 o 
  11   7   5      302.12      295.52      8.47 o 
  12   7   5      662.08      665.81     13.67 o 
  13   7   5        3.10        3.11      4.71 o 
  14   7   5      729.08      712.65     18.48 o 
  15   7   5      416.41      397.43     12.33 o 
  16   7   5       16.22       20.17      8.13 o 
  17   7   5      635.04      599.30     17.55 o 
  18   7   5        7.27        2.28      7.64 o 
  19   7   5      190.26      190.31     10.55 o 
 -22   8   5        8.78       13.12      9.84 o 
 -21   8   5       20.18       11.45      6.10 o 
 -20   8   5       45.83       61.91      9.04 o 
 -19   8   5      149.62      155.80      6.83 o 
 -18   8   5       48.29       55.80      5.85 o 
 -17   8   5      130.79      142.78      8.21 o 
 -16   8   5      127.89      137.37      7.21 o 
 -15   8   5      425.04      426.90      9.90 o 
 -14   8   5        5.32        3.32      4.38 o 
 -13   8   5      198.77      222.52      6.77 o 
 -12   8   5       22.52       26.11      4.06 o 
 -11   8   5      188.17      189.57      5.94 o 
 -10   8   5       63.36       64.34      3.45 o 
  -9   8   5      118.03      108.45      4.54 o 
  -8   8   5      285.74      311.44      5.86 o 
  -7   8   5        3.90        5.19      1.79 o 
  -6   8   5        9.67       13.90      2.22 o 
  -5   8   5      143.21      139.72      3.61 o 
  -4   8   5      103.57      105.88      3.32 o 
  -3   8   5     1111.21     1085.82     13.59 o 
  -2   8   5      309.24      279.13      5.97 o 
  -1   8   5      241.40      246.66      4.84 o 
   0   8   5      209.60      204.82      5.65 o 
   1   8   5       45.50       46.37      2.36 o 
   2   8   5      264.65      273.11      4.99 o 
   3   8   5      271.44      266.23      8.86 o 
   4   8   5       14.71       12.85      2.26 o 
   5   8   5      491.11      494.64      8.42 o 
   6   8   5       48.54       49.65      2.99 o 
   7   8   5       35.09       36.10      3.87 o 
   8   8   5       28.74       28.22      4.01 o 
   9   8   5      267.42      268.29      7.29 o 
  10   8   5      208.54      203.55      6.78 o 
  11   8   5      433.21      417.77     12.36 o 
  12   8   5      111.66      110.56      6.28 o 
  13   8   5       12.69        8.21      6.06 o 
  14   8   5        0.80       -2.28      5.67 o 
  15   8   5       18.71       17.83      6.11 o 
  16   8   5      220.70      194.61     10.47 o 
  17   8   5       26.06       31.39      7.80 o 
  18   8   5       80.21       75.52      9.14 o 
 -21   9   5       51.93       46.75      7.12 o 
 -20   9   5        0.70       -3.11      5.94 o 
 -19   9   5        1.04        2.35      5.31 o 
 -18   9   5      147.85      139.56      6.82 o 
 -17   9   5       14.62       13.19      4.85 o 
 -16   9   5       37.15       28.54      4.92 o 
 -15   9   5        3.48        7.85      4.31 o 
 -14   9   5      169.07      152.72      5.54 o 
 -13   9   5       67.05       68.16      4.59 o 
 -12   9   5       53.56       44.74      4.07 o 
 -11   9   5       32.93       23.60      3.58 o 
 -10   9   5      282.25      301.36      6.19 o 
  -9   9   5       61.23       52.84      3.36 o 
  -8   9   5      389.30      365.62      6.27 o 
  -7   9   5      241.85      239.20      4.94 o 
  -6   9   5      337.74      338.44      6.38 o 
  -5   9   5      179.41      179.30      4.43 o 
  -4   9   5        0.22       -4.18      2.98 o 
  -3   9   5      239.08      235.38      4.79 o 
  -2   9   5       26.57       22.77      4.25 o 
  -1   9   5      324.01      293.20      7.50 o 
   0   9   5        0.62       -0.68      2.40 o 
   1   9   5        0.11       -1.61      2.60 o 
   2   9   5        4.89        9.08      3.18 o 
   3   9   5      201.56      189.11      4.28 o 
   4   9   5      420.87      426.64      6.76 o 
   5   9   5      255.50      262.67      7.27 o 
   6   9   5       59.22       52.68      4.09 o 
   7   9   5      278.02      263.68      6.54 o 
   8   9   5      165.20      166.84      5.57 o 
   9   9   5        2.45       -3.94      4.26 o 
  10   9   5      105.95      110.34      5.40 o 
  11   9   5        1.13        6.94      5.18 o 
  12   9   5        9.67       14.15      5.58 o 
  13   9   5       48.03       54.43      5.94 o 
  14   9   5       32.70       35.84      6.69 o 
  15   9   5        8.97       -0.10      6.07 o 
  16   9   5       20.90       17.35      6.45 o 
  17   9   5       47.49       45.94      8.96 o 
 -20  10   5      162.51      146.98      8.24 o 
 -19  10   5        4.40        7.06      5.39 o 
 -18  10   5      134.58      129.16      6.34 o 
 -17  10   5        1.10        0.74      4.87 o 
 -16  10   5      198.90      197.39      6.49 o 
 -15  10   5       29.34       21.24      4.89 o 
 -14  10   5       22.88       30.35      4.66 o 
 -13  10   5      166.52      160.30      5.61 o 
 -12  10   5      215.92      191.67      6.32 o 
 -11  10   5      360.75      367.69     11.51 o 
 -10  10   5       53.23       48.43      3.64 o 
  -9  10   5       34.68       43.95      3.51 o 
  -8  10   5      977.20      964.39     12.75 o 
  -7  10   5     1560.16     1517.73     18.67 o 
  -6  10   5       33.84       46.15      3.15 o 
  -5  10   5      467.44      464.48      7.04 o 
  -4  10   5       28.61       28.15      3.44 o 
  -3  10   5      470.62      469.63      8.64 o 
  -2  10   5       36.95       33.91      3.35 o 
  -1  10   5       16.41        8.62      3.05 o 
   0  10   5      344.92      345.78      8.15 o 
   1  10   5      388.44      377.69      7.21 o 
   2  10   5      868.04      893.29     12.58 o 
   3  10   5      609.69      594.90      8.51 o 
   4  10   5        2.44        3.25      3.14 o 
   5  10   5      162.74      161.71      4.53 o 
   6  10   5      292.62      308.82      8.20 o 
   7  10   5       71.02       75.93      4.46 o 
   8  10   5      657.34      652.21     11.74 o 
   9  10   5       50.98       57.32      4.95 o 
  10  10   5      475.76      474.80     10.85 o 
  11  10   5       18.28       26.77      6.02 o 
  12  10   5        6.62        0.56      5.58 o 
  13  10   5      151.01      170.57      7.34 o 
  14  10   5      141.00      142.29      7.19 o 
  15  10   5      193.16      200.63     11.40 o 
  16  10   5      131.91      128.12      9.42 o 
 -19  11   5      117.71      101.12      7.37 o 
 -18  11   5        1.55       10.15      5.85 o 
 -17  11   5      129.79      135.46      6.45 o 
 -16  11   5       96.77       80.98      5.73 o 
 -15  11   5       24.25       37.18      5.10 o 
 -14  11   5      426.69      409.29     14.67 o 
 -13  11   5        8.92       13.78      4.58 o 
 -12  11   5      337.66      341.94      8.33 o 
 -11  11   5        8.38        8.21      4.04 o 
 -10  11   5       14.36       15.77      3.76 o 
  -9  11   5      567.29      584.45     12.06 o 
  -8  11   5        6.58        6.55      3.65 o 
  -7  11   5      734.30      753.60     10.72 o 
  -6  11   5      187.88      172.87      5.13 o 
  -5  11   5       64.53       62.93      4.04 o 
  -4  11   5      233.55      224.13      5.44 o 
  -3  11   5      539.52      500.63      8.35 o 
  -2  11   5      363.64      362.35      6.95 o 
  -1  11   5     1022.61     1015.58     13.97 o 
   0  11   5      173.32      176.02      5.45 o 
   1  11   5      367.08      379.83      7.76 o 
   2  11   5      163.64      155.69      4.48 o 
   3  11   5       11.44       10.20      3.85 o 
   4  11   5      833.26      842.21     12.42 o 
   5  11   5        4.37        3.50      3.78 o 
   6  11   5      483.98      507.14      9.21 o 
   7  11   5      142.03      136.43      5.09 o 
   8  11   5       38.90       46.26      4.81 o 
   9  11   5      248.10      258.97      7.57 o 
  10  11   5      287.98      287.34      8.18 o 
  11  11   5      117.37      117.70      8.35 o 
  12  11   5      344.22      356.98     10.04 o 
  13  11   5       41.30       37.94      7.07 o 
  14  11   5      126.16      124.32      8.34 o 
 -17  12   5        1.92        2.51      6.04 o 
 -16  12   5      353.67      362.04     20.25 o 
 -15  12   5       16.67       25.68      5.27 o 
 -14  12   5       48.64       58.04      6.28 o 
 -13  12   5        4.11        5.69      4.85 o 
 -12  12   5       90.46       90.09      5.35 o 
 -11  12   5      300.65      323.43      9.02 o 
 -10  12   5      207.24      216.17      5.85 o 
  -9  12   5       67.80       70.61      4.58 o 
  -8  12   5       87.51       98.66      4.65 o 
  -7  12   5        3.91        0.35      3.98 o 
  -6  12   5      178.29      193.03      5.53 o 
  -5  12   5      564.44      564.67      9.50 o 
  -4  12   5       91.70       89.71      4.89 o 
  -3  12   5      844.44      866.77     12.63 o 
  -2  12   5        3.36       -1.86      4.21 o 
  -1  12   5      141.96      119.18      5.09 o 
   0  12   5       60.63       67.61      6.54 o 
   1  12   5      133.50      132.25      4.75 o 
   2  12   5      730.34      735.19     12.17 o 
   3  12   5       11.29        8.39      4.28 o 
   4  12   5       27.63       23.47      4.53 o 
   5  12   5       97.85      104.82      5.01 o 
   6  12   5      274.62      266.92      9.69 o 
   7  12   5      255.86      260.02      7.63 o 
   8  12   5      348.86      334.90      9.64 o 
   9  12   5       59.33       70.28      6.79 o 
  10  12   5      112.29      121.08      6.85 o 
  11  12   5       22.17       20.54      6.69 o 
  12  12   5       61.78       67.27      7.24 o 
  13  12   5       76.49       74.60     10.47 o 
 -15  13   5        0.90        7.22      6.02 o 
 -14  13   5      113.77      136.36      8.96 o 
 -13  13   5       14.07       17.80      6.02 o 
 -12  13   5      138.32      155.40      6.66 o 
 -11  13   5      164.58      171.37      6.61 o 
 -10  13   5        2.27       12.96      4.85 o 
  -9  13   5        2.12        9.84      4.44 o 
  -8  13   5       51.74       53.54      4.70 o 
  -7  13   5       98.53      101.62      4.93 o 
  -6  13   5       12.99       10.88      4.15 o 
  -5  13   5        4.79        4.50      4.05 o 
  -4  13   5        3.71        3.09      4.67 o 
  -3  13   5        4.64        4.33      4.08 o 
  -2  13   5       23.48       17.85      4.08 o 
  -1  13   5       76.68       70.03      5.38 o 
   0  13   5      156.19      151.00      5.31 o 
   1  13   5        1.06        5.43      4.29 o 
   2  13   5       19.71       13.95      5.67 o 
   3  13   5        5.71       -3.05      4.63 o 
   4  13   5      135.16      130.22      5.77 o 
   5  13   5      146.43      146.30      7.09 o 
   6  13   5        2.71       -6.20      5.80 o 
   7  13   5       45.30       53.94      5.92 o 
   8  13   5       83.68       92.81     10.45 o 
   9  13   5       67.46       68.20      7.33 o 
  10  13   5        9.24        7.44      6.60 o 
  11  13   5       38.49       36.88      9.76 o 
 -12  14   5       40.52       50.44     10.50 o 
 -11  14   5       25.69       23.89      7.41 o 
 -10  14   5       11.53       16.63      6.03 o 
  -9  14   5       49.21       67.40      5.82 o 
  -8  14   5      520.29      538.04     15.28 o 
  -7  14   5        2.60        2.86      5.10 o 
  -6  14   5       12.95        9.26      5.82 o 
  -5  14   5        2.46       -1.21      4.67 o 
  -4  14   5      146.67      151.12      5.88 o 
  -3  14   5       45.56       44.67      5.86 o 
  -2  14   5      249.21      231.45      7.20 o 
  -1  14   5        1.41      -10.14      5.07 o 
   0  14   5      153.16      161.56      8.34 o 
   1  14   5       70.81       77.52      6.17 o 
   2  14   5        0.89       -1.14      5.34 o 
   3  14   5       14.01        4.18      5.18 o 
   4  14   5       75.12       84.42      8.42 o 
   5  14   5      201.74      209.99      8.68 o 
   6  14   5        7.04        9.47      6.39 o 
   7  14   5       26.73       26.75      6.65 o 
   8  14   5        3.37        2.79      7.87 o 
  -8  15   5       37.77       37.60      6.99 o 
  -7  15   5       33.03       43.42      6.35 o 
  -6  15   5       40.76       45.04      5.87 o 
  -5  15   5        0.51       -8.85      5.49 o 
  -4  15   5      235.46      261.82      7.55 o 
  -3  15   5        1.13       -4.83      5.05 o 
  -2  15   5       27.56       22.70      5.75 o 
  -1  15   5        4.27        0.19      5.63 o 
   0  15   5      110.53      106.57      6.83 o 
   1  15   5      168.33      181.71      7.29 o 
   2  15   5       52.40       57.11      7.26 o 
   3  15   5       40.99       52.46      7.35 o 
 -26   0   6      429.81      417.99     24.11 o 
 -25   0   6       26.26       28.30     13.04 o 
 -24   0   6      378.82      339.49     22.15 o 
 -23   0   6      270.75      275.02     20.18 o 
 -22   0   6      703.15      678.58     31.17 o 
 -21   0   6     1082.54     1084.92     43.80 o 
 -20   0   6       68.41       55.61      8.93 o 
 -19   0   6        0.72       -6.12      5.97 o 
 -18   0   6      124.64      126.88      6.06 o 
 -17   0   6      402.55      412.69      8.75 o 
 -16   0   6       60.98       74.76      4.26 o 
 -15   0   6     2266.75     2257.13     32.17 o 
 -14   0   6        3.81       11.54      3.95 o 
 -13   0   6     4262.60     4157.10     55.62 o 
 -12   0   6      547.13      549.77      9.09 o 
 -11   0   6     3891.28     3956.47     52.74 o 
 -10   0   6     2393.38     2403.58     34.81 o 
  -9   0   6     4865.80     5004.19     81.03 o 
  -8   0   6     9890.29     9885.11    186.99 o 
  -7   0   6     1109.66     1119.19     49.87 o 
  -6   0   6        0.62        5.01      7.42 o 
  -5   0   6      127.46       69.02      4.26 o 
  -4   0   6     3803.94     3708.92    113.27 o 
  -3   0   6      289.22      269.85     13.24 o 
  -2   0   6     8956.76     8798.67    213.50 o 
  -1   0   6       22.53       10.39      3.75 o 
   0   0   6     1868.47     1879.89     37.84 o 
   1   0   6     1673.25     1580.00     32.24 o 
   2   0   6      963.99      987.83     21.03 o 
   3   0   6    12293.58    13070.76    220.88 o 
   4   0   6     1240.25     1206.25     22.11 o 
   5   0   6     2391.75     2364.81     41.50 o 
   6   0   6     2788.80     2719.07     47.70 o 
   7   0   6     3137.34     3302.40     57.64 o 
   8   0   6     3077.70     3619.85     68.89 o 
   9   0   6       79.17      109.31      7.38 o 
  10   0   6      900.33      897.10     18.55 o 
  11   0   6      470.72      450.43     11.70 o 
  12   0   6     1161.86     1184.56     23.30 o 
  13   0   6      896.81      855.98     18.35 o 
  14   0   6     1386.62     1389.14     31.04 o 
  15   0   6       18.00        4.68     16.86 o 
  16   0   6     1415.34     1550.71    118.24 o 
  17   0   6      194.51      176.68     16.90 o 
  18   0   6      147.65      117.95     15.83 o 
  19   0   6      281.32      289.79     22.47 o 
  20   0   6      129.71      154.12     17.88 o 
 -26   1   6        3.81       10.28      9.75 o 
 -25   1   6      394.95      410.81     22.56 o 
 -24   1   6      310.46      309.18     27.31 o 
 -23   1   6       95.19      104.92     10.12 o 
 -22   1   6       19.94       24.48      7.41 o 
 -21   1   6       97.49       96.36     12.08 o 
 -20   1   6       25.98       20.16      5.64 o 
 -19   1   6      752.60      730.62     13.81 o 
 -18   1   6       83.82       74.52      4.57 o 
 -17   1   6     1202.32     1166.08     14.05 o 
 -16   1   6       22.02       21.95      2.69 o 
 -15   1   6       26.45       34.91      2.62 o 
 -14   1   6       84.11       98.11      2.87 o 
 -13   1   6     1430.09     1413.05     14.16 o 
 -12   1   6     8598.62     8421.35     78.43 o 
 -11   1   6      987.55      936.88     10.52 o 
 -10   1   6     1367.65     1296.65     14.45 o 
  -9   1   6      308.29      302.89      5.63 o 
  -8   1   6     4111.07     4125.75     53.50 o 
  -7   1   6       24.95       21.70      2.17 o 
  -6   1   6     5958.76     6011.30     79.98 o 
  -5   1   6      100.04       70.98      2.56 o 
  -4   1   6     2804.75     3028.60     46.54 o 
  -3   1   6      504.38      543.47     11.69 o 
  -2   1   6        0.59       -0.28      3.11 o 
  -1   1   6     2904.39     2900.70     51.92 o 
   0   1   6     3565.70     3699.47     47.69 o 
   1   1   6     5539.72     5403.10     69.33 o 
   2   1   6      759.55      728.27      9.93 o 
   3   1   6      696.91      648.82      9.11 o 
   4   1   6       74.13       76.08      3.08 o 
   5   1   6     1962.39     1904.17     25.55 o 
   6   1   6      234.98      240.84      5.52 o 
   7   1   6     3137.76     3209.47     42.23 o 
   8   1   6       33.55       27.66      3.11 o 
   9   1   6     1277.64     1197.59     16.18 o 
  10   1   6      865.52      864.30     12.50 o 
  11   1   6      259.82      278.46      6.51 o 
  12   1   6     2609.28     2628.88     33.32 o 
  13   1   6      492.24      481.85     11.07 o 
  14   1   6      701.75      686.25     13.44 o 
  15   1   6       67.04       67.20      5.83 o 
  16   1   6       48.74       60.38      8.74 o 
  17   1   6      230.37      232.09     11.64 o 
  18   1   6      557.75      550.44     51.59 o 
  19   1   6      229.69      222.62     13.34 o 
  20   1   6       60.14       57.04     11.19 o 
 -25   2   6       77.79       85.00     10.19 o 
 -24   2   6       95.99       98.76      9.97 o 
 -23   2   6       30.87       38.48      7.73 o 
 -22   2   6       14.86       17.59      9.12 o 
 -21   2   6      280.22      286.78      8.73 o 
 -20   2   6        8.21        9.68      4.94 o 
 -19   2   6       40.95       43.86      4.95 o 
 -18   2   6        7.14       -0.07      3.96 o 
 -17   2   6      216.08      224.83      6.11 o 
 -16   2   6        9.35        9.83      3.32 o 
 -15   2   6      264.46      263.87      4.93 o 
 -14   2   6      195.31      183.10      3.98 o 
 -13   2   6      149.00      154.80      3.23 o 
 -12   2   6       18.69       25.76      2.06 o 
 -11   2   6     1787.17     1751.36     17.68 o 
 -10   2   6      865.12      876.54      9.42 o 
  -9   2   6      107.06      109.62      2.62 o 
  -8   2   6     1296.37     1330.32     16.39 o 
  -7   2   6      209.24      192.50      4.08 o 
  -6   2   6       31.24       42.03      2.09 o 
  -5   2   6      751.93      833.34     11.29 o 
  -4   2   6      531.19      525.93      7.79 o 
  -3   2   6       51.02       33.26      3.40 o 
  -2   2   6     1570.39     1624.45     24.88 o 
  -1   2   6     1967.90     2142.72     30.15 o 
   0   2   6       64.13       70.79      2.30 o 
   1   2   6      927.58      982.66     12.06 o 
   2   2   6     4743.66     4808.64     54.87 o 
   3   2   6     1237.61     1287.42     15.54 o 
   4   2   6       45.18       63.06      2.51 o 
   5   2   6      155.46      140.24      3.63 o 
   6   2   6      116.59      103.95      3.30 o 
   7   2   6       24.04       31.31      2.68 o 
   8   2   6       93.16      102.20      3.47 o 
   9   2   6      125.52      118.39      5.32 o 
  10   2   6        3.55        6.57      2.72 o 
  11   2   6       13.30       10.86      2.89 o 
  12   2   6       46.49       51.49      4.79 o 
  13   2   6       98.75       98.56      5.55 o 
  14   2   6      153.23      166.47      6.90 o 
  15   2   6      102.66      114.61      6.67 o 
  16   2   6      365.70      370.81     13.14 o 
  17   2   6       14.87        0.88      8.71 o 
  18   2   6        0.34       10.93      9.16 o 
  19   2   6        0.30       -0.95      9.33 o 
  20   2   6       59.10       82.99     10.64 o 
 -25   3   6        4.39       16.21      9.52 o 
 -24   3   6        8.72        9.47      7.79 o 
 -23   3   6      459.46      457.84     15.11 o 
 -22   3   6      373.27      367.42     10.76 o 
 -21   3   6      213.28      198.29      7.19 o 
 -20   3   6      251.40      254.29      7.46 o 
 -19   3   6       55.37       58.44      5.23 o 
 -18   3   6      212.44      204.51      8.45 o 
 -17   3   6        6.37        7.17      4.32 o 
 -16   3   6     1155.85     1098.75     17.05 o 
 -15   3   6       42.27       37.88      3.79 o 
 -14   3   6      144.99      141.77      4.04 o 
 -13   3   6      232.40      228.48      4.28 o 
 -12   3   6        4.56       10.36      2.09 o 
 -11   3   6     2652.54     2393.74     26.26 o 
 -10   3   6     3422.22     3473.53     37.43 o 
  -9   3   6     2589.09     2581.40     31.67 o 
  -8   3   6      702.02      745.81      9.79 o 
  -7   3   6        1.12        5.48      1.68 o 
  -6   3   6      151.91      213.28      5.66 o 
  -5   3   6      132.11      115.12      4.57 o 
  -4   3   6      185.78      166.02      4.05 o 
  -3   3   6     1276.82     1182.76     17.26 o 
  -2   3   6       47.38       26.23      3.07 o 
  -1   3   6     2255.65     2359.97     34.08 o 
   0   3   6      157.39      186.02      4.27 o 
   1   3   6       24.01       25.08      2.19 o 
   2   3   6     2613.43     2448.41     30.04 o 
   3   3   6     2591.82     2710.78     33.43 o 
   4   3   6     1422.96     1410.44     18.05 o 
   5   3   6      198.71      189.42      6.07 o 
   6   3   6       91.76       98.43      3.55 o 
   7   3   6      246.54      265.71      5.99 o 
   8   3   6      464.75      485.24      8.03 o 
   9   3   6      375.97      425.83      7.62 o 
  10   3   6      630.74      640.47     10.91 o 
  11   3   6       35.03       35.68      4.45 o 
  12   3   6       60.29       65.36      5.38 o 
  13   3   6      215.37      236.07      9.70 o 
  14   3   6      134.70      143.24      6.44 o 
  15   3   6      746.55      753.87     17.37 o 
  16   3   6        3.53        0.79      5.98 o 
  17   3   6      504.14      526.26     24.02 o 
  18   3   6        4.77        7.74      8.86 o 
  19   3   6       21.89       18.55      9.57 o 
  20   3   6      270.61      308.32     20.51 o 
 -25   4   6      279.88      281.65     12.22 o 
 -24   4   6      350.88      360.96     19.22 o 
 -23   4   6       64.10       76.99     10.12 o 
 -22   4   6        2.04        9.30      5.06 o 
 -21   4   6        3.18       14.35      5.41 o 
 -20   4   6      925.84      912.74     16.40 o 
 -19   4   6      146.28      147.41      6.01 o 
 -18   4   6      803.99      762.74     15.44 o 
 -17   4   6       26.18       25.55      4.36 o 
 -16   4   6      512.42      443.83      9.14 o 
 -15   4   6      121.19      138.33      4.84 o 
 -14   4   6      514.67      499.11      9.19 o 
 -13   4   6     2064.33     2032.90     27.00 o 
 -12   4   6     3643.53     3394.29     43.90 o 
 -11   4   6     1808.33     1721.64     20.49 o 
 -10   4   6      110.03      105.45      2.57 o 
  -9   4   6       18.65       21.62      2.65 o 
  -8   4   6       22.44       30.24      1.96 o 
  -7   4   6     7198.68     7125.14     79.02 o 
  -6   4   6      118.79      128.60      3.52 o 
  -5   4   6     4785.97     4609.65     55.36 o 
  -4   4   6       77.39       90.88      2.97 o 
  -3   4   6      575.94      591.76      8.99 o 
  -2   4   6     2341.74     2269.64     29.72 o 
  -1   4   6     1330.81     1345.11     18.23 o 
   0   4   6     5353.15     5297.36     73.01 o 
   1   4   6     3811.27     3705.82     47.45 o 
   2   4   6      699.35      672.21     10.48 o 
   3   4   6      354.73      369.07      5.83 o 
   4   4   6      277.42      301.49      5.54 o 
   5   4   6      361.34      389.24      6.08 o 
   6   4   6     3555.34     3481.11     42.67 o 
   7   4   6      100.25      107.32      3.90 o 
   8   4   6     2141.06     2106.04     28.95 o 
   9   4   6      337.28      354.57      7.91 o 
  10   4   6       23.61       10.31      4.27 o 
  11   4   6     2695.36     2631.47     42.09 o 
  12   4   6      318.89      331.13      9.26 o 
  13   4   6     1762.81     1729.88     28.90 o 
  14   4   6      188.78      202.42      7.38 o 
  15   4   6        2.78        6.15      5.70 o 
  16   4   6      127.38      124.08      6.90 o 
  17   4   6      334.98      365.54     12.27 o 
  18   4   6      122.04      123.09     10.51 o 
  19   4   6      280.13      283.42     13.84 o 
  20   4   6       96.76      110.19     16.96 o 
 -24   5   6       20.15       22.69     11.14 o 
 -23   5   6      195.47      198.19      7.58 o 
 -22   5   6      253.18      276.58      8.66 o 
 -21   5   6      330.35      351.54      9.75 o 
 -20   5   6      615.82      605.34     12.45 o 
 -19   5   6       29.92       36.77      5.19 o 
 -18   5   6        0.86        4.70      4.56 o 
 -17   5   6      196.87      187.10      6.31 o 
 -16   5   6     1328.20     1349.89     21.82 o 
 -15   5   6       77.01       95.07      5.51 o 
 -14   5   6     1550.91     1505.57     22.23 o 
 -13   5   6      126.49      134.75      4.43 o 
 -12   5   6       12.89       16.53      2.67 o 
 -11   5   6      439.08      486.32      7.56 o 
 -10   5   6     1018.08      936.75     12.43 o 
  -9   5   6     3719.12     3607.09     43.47 o 
  -8   5   6      519.59      511.78      6.95 o 
  -7   5   6     2845.05     2759.71     36.99 o 
  -6   5   6      345.63      391.86      7.53 o 
  -5   5   6     1218.06     1205.28     16.62 o 
  -4   5   6      987.94      887.19     12.74 o 
  -3   5   6     4563.78     4323.34     52.08 o 
  -2   5   6      861.08      810.10     17.50 o 
  -1   5   6     1746.35     1721.04     24.83 o 
   0   5   6      534.94      544.64     11.63 o 
   1   5   6       73.90       85.10      2.53 o 
   2   5   6     2907.64     2873.58     45.14 o 
   3   5   6      263.73      273.00      7.11 o 
   4   5   6     5019.83     5067.61     84.86 o 
   5   5   6      545.43      517.72     10.18 o 
   6   5   6       17.84       14.80      2.63 o 
   7   5   6      481.61      524.56     11.73 o 
   8   5   6      648.85      684.64     10.68 o 
   9   5   6     2053.67     1993.11     28.49 o 
  10   5   6      646.26      592.75     12.07 o 
  11   5   6       85.02       91.52      5.41 o 
  12   5   6      319.40      311.17      9.09 o 
  13   5   6      809.10      796.79     15.66 o 
  14   5   6       50.80       44.83      5.71 o 
  15   5   6     1010.69     1012.28     19.03 o 
  16   5   6        8.25       21.00      6.26 o 
  17   5   6      422.28      443.14     11.81 o 
  18   5   6      145.76      165.13      9.30 o 
  19   5   6       33.67       48.76     10.22 o 
 -24   6   6       48.19       49.12      8.24 o 
 -23   6   6       30.81       47.72      7.42 o 
 -22   6   6       63.56       64.08      8.30 o 
 -21   6   6       15.15       26.10      5.48 o 
 -20   6   6        7.05        8.62      5.26 o 
 -19   6   6       10.06        7.02      4.89 o 
 -18   6   6      895.82      918.71     16.26 o 
 -17   6   6        0.03        5.05      4.49 o 
 -16   6   6        8.88        5.78      4.21 o 
 -15   6   6       81.91       72.11      4.09 o 
 -14   6   6      138.99      130.92      4.48 o 
 -13   6   6     1350.72     1339.32     22.98 o 
 -12   6   6      135.39      162.91      5.34 o 
 -11   6   6     1030.15     1017.64     13.57 o 
 -10   6   6       21.48       13.11      2.51 o 
  -9   6   6       24.63       33.93      2.40 o 
  -8   6   6       65.40       70.33      2.80 o 
  -7   6   6     1349.16     1395.57     24.02 o 
  -6   6   6       17.96       24.24      4.99 o 
  -5   6   6     2597.40     2599.25     34.94 o 
  -4   6   6      887.61      919.16     14.47 o 
  -3   6   6       69.54       56.69      3.41 o 
  -2   6   6       29.25       31.67      2.88 o 
  -1   6   6      881.87      817.67     15.22 o 
   0   6   6     5735.41     5676.33     73.64 o 
   1   6   6      213.14      230.74      6.60 o 
   2   6   6      396.94      392.90      8.19 o 
   3   6   6      524.06      528.33      8.79 o 
   4   6   6      101.64      103.94      3.42 o 
   5   6   6       45.87       41.80      3.04 o 
   6   6   6     1243.29     1209.80     17.08 o 
   7   6   6      132.41      146.90      4.48 o 
   8   6   6      590.40      575.66     13.59 o 
   9   6   6       55.39       65.68      4.26 o 
  10   6   6       81.46       86.72      4.61 o 
  11   6   6      310.79      315.14      8.83 o 
  12   6   6      166.03      165.74      6.77 o 
  13   6   6      868.63      803.62     15.66 o 
  14   6   6        4.71       -0.80      5.70 o 
  15   6   6       10.28        7.03      5.96 o 
  16   6   6        2.99        8.16      6.04 o 
  17   6   6       76.15       75.23      6.89 o 
  18   6   6       55.15       54.06      8.94 o 
  19   6   6       91.48       96.62     17.14 o 
 -23   7   6       43.65       44.32      7.31 o 
 -22   7   6        0.96       -3.21      6.77 o 
 -21   7   6        5.50       -3.60      6.64 o 
 -20   7   6      473.69      498.31     22.26 o 
 -19   7   6      109.79       94.02      6.64 o 
 -18   7   6       64.10       61.88      6.54 o 
 -17   7   6      327.22      301.32      9.95 o 
 -16   7   6       38.91       48.08      4.35 o 
 -15   7   6      208.08      218.79      6.44 o 
 -14   7   6       40.46       29.84      3.69 o 
 -13   7   6     1088.95     1052.77     15.22 o 
 -12   7   6       41.70       38.38      3.42 o 
 -11   7   6       22.51       14.75      3.07 o 
 -10   7   6       13.18       10.09      2.86 o 
  -9   7   6      154.97      170.72      4.06 o 
  -8   7   6       68.77       72.49      2.53 o 
  -7   7   6      443.44      453.11     11.68 o 
  -6   7   6      765.78      729.68     13.88 o 
  -5   7   6       19.03       20.33      3.10 o 
  -4   7   6      164.65      156.85      4.27 o 
  -3   7   6        3.29        8.89      2.04 o 
  -2   7   6      592.51      550.22      8.23 o 
  -1   7   6      606.47      589.07      9.73 o 
   0   7   6      385.82      390.93      9.03 o 
   1   7   6      277.68      284.68      7.39 o 
   2   7   6       83.08       81.66      3.51 o 
   3   7   6      345.97      351.99      7.21 o 
   4   7   6      291.87      281.75     10.44 o 
   5   7   6       17.24       15.14      3.57 o 
   6   7   6        1.29        7.74      3.04 o 
   7   7   6      583.98      563.62     13.65 o 
   8   7   6        4.44        4.41      3.44 o 
   9   7   6        1.25       -0.25      3.92 o 
  10   7   6       10.22       13.02      4.26 o 
  11   7   6      266.40      268.24      8.30 o 
  12   7   6      542.55      557.51     12.74 o 
  13   7   6        2.38       13.62      5.63 o 
  14   7   6      134.34      145.81      7.16 o 
  15   7   6       10.85        8.34      6.84 o 
  16   7   6      192.26      194.78      9.27 o 
  17   7   6       12.72       12.12      8.56 o 
  18   7   6       14.84       12.83      9.64 o 
 -22   8   6      309.24      312.96     11.27 o 
 -21   8   6      585.23      565.94     17.05 o 
 -20   8   6       43.61       48.70      6.91 o 
 -19   8   6        0.34       -1.67      6.06 o 
 -18   8   6       12.20       11.57      6.91 o 
 -17   8   6      594.38      557.44     22.16 o 
 -16   8   6       91.16       99.70      5.57 o 
 -15   8   6      329.63      302.46      8.51 o 
 -14   8   6        1.69       -3.76      4.27 o 
 -13   8   6      179.89      183.34      5.71 o 
 -12   8   6      133.12      126.77      4.88 o 
 -11   8   6        1.45       -0.17      3.10 o 
 -10   8   6      959.64      940.79     15.27 o 
  -9   8   6     1371.81     1361.70     18.61 o 
  -8   8   6      998.56     1014.69     14.27 o 
  -7   8   6      126.08      111.03      4.23 o 
  -6   8   6        1.77        1.19      2.45 o 
  -5   8   6      161.21      156.30      5.78 o 
  -4   8   6     1210.98     1223.65     16.45 o 
  -3   8   6      730.53      713.11     11.77 o 
  -2   8   6      999.70      981.46     12.02 o 
  -1   8   6       25.97       23.68      3.02 o 
   0   8   6      448.38      435.78      9.16 o 
   1   8   6     1185.16     1127.26     19.94 o 
   2   8   6      239.27      224.90      6.28 o 
   3   8   6      954.15      949.11     18.52 o 
   4   8   6      342.62      348.88      9.30 o 
   5   8   6      644.04      664.64     12.14 o 
   6   8   6       17.05       19.34      4.06 o 
   7   8   6        1.48        2.24      3.67 o 
   8   8   6      967.25      982.41     21.06 o 
   9   8   6      965.46      989.28     21.01 o 
  10   8   6      539.07      567.61     18.44 o 
  11   8   6      216.80      207.26      7.08 o 
  12   8   6       69.40       82.39      6.04 o 
  13   8   6       51.65       52.20      5.92 o 
  14   8   6      447.98      447.51     13.29 o 
  15   8   6       28.26       24.24      8.18 o 
  16   8   6      249.31      239.75     11.44 o 
  17   8   6        3.36       24.67     12.10 o 
 -21   9   6       20.44       21.59      7.41 o 
 -20   9   6        2.85        1.47      5.87 o 
 -19   9   6      359.50      366.07     10.08 o 
 -18   9   6       34.91       30.11      5.60 o 
 -17   9   6      352.02      347.92      9.54 o 
 -16   9   6       33.84       32.75      4.76 o 
 -15   9   6       48.55       52.86      4.89 o 
 -14   9   6      577.82      597.85     11.00 o 
 -13   9   6      554.08      543.37     11.27 o 
 -12   9   6      708.07      714.46     12.20 o 
 -11   9   6      278.69      278.48      7.57 o 
 -10   9   6        4.44        3.92      3.31 o 
  -9   9   6       88.33       90.01      3.76 o 
  -8   9   6     1103.83     1091.15     15.30 o 
  -7   9   6        9.85        6.48      3.36 o 
  -6   9   6     1468.96     1456.39     21.70 o 
  -5   9   6      116.62      110.62      5.45 o 
  -4   9   6      620.00      612.99     11.33 o 
  -3   9   6      320.30      310.72      7.07 o 
  -2   9   6      579.75      521.60     12.45 o 
  -1   9   6     2094.60     2104.01     34.28 o 
   0   9   6      565.73      546.97     11.49 o 
   1   9   6     1199.82     1206.18     25.42 o 
   2   9   6      304.20      295.04      9.16 o 
   3   9   6        1.23        4.86      2.99 o 
   4   9   6      385.23      387.45      9.30 o 
   5   9   6     1882.60     1888.06     33.89 o 
   6   9   6      181.29      165.25      6.43 o 
   7   9   6     1159.07     1169.51     24.42 o 
   8   9   6       84.46       92.64      5.00 o 
   9   9   6      214.70      202.99      6.80 o 
  10   9   6       83.92       99.34      6.91 o 
  11   9   6      298.08      309.63      9.32 o 
  12   9   6     1058.53     1057.32     20.44 o 
  13   9   6      168.97      176.16      7.42 o 
  14   9   6      289.09      294.36     10.66 o 
  15   9   6       47.16       36.86      8.81 o 
  16   9   6       19.66       20.49      8.59 o 
 -20  10   6       94.37      121.11     11.45 o 
 -19  10   6      244.34      261.14     11.82 o 
 -18  10   6        9.88       13.12      5.64 o 
 -17  10   6       45.37       40.18      5.27 o 
 -16  10   6       34.75       50.76      5.27 o 
 -15  10   6      178.67      198.93      6.35 o 
 -14  10   6      329.82      320.09      9.99 o 
 -13  10   6      177.10      183.44      5.91 o 
 -12  10   6       22.87       29.66      4.24 o 
 -11  10   6       47.30       53.25      4.27 o 
 -10  10   6      318.75      333.50      7.60 o 
  -9  10   6        1.14        4.62      3.58 o 
  -8  10   6     1113.17     1116.00     15.74 o 
  -7  10   6      155.10      169.89      4.77 o 
  -6  10   6       69.02       80.00      4.83 o 
  -5  10   6       92.18       99.40      4.20 o 
  -4  10   6      900.91      850.15     14.42 o 
  -3  10   6      321.49      333.77      8.90 o 
  -2  10   6      107.82       95.11      5.15 o 
  -1  10   6      516.66      505.85      8.79 o 
   0  10   6        6.44        5.82      4.80 o 
   1  10   6      251.37      239.26      9.49 o 
   2  10   6       26.33       28.02      3.23 o 
   3  10   6      924.52      961.44     15.04 o 
   4  10   6       73.32       72.15      4.25 o 
   5  10   6      786.26      798.46     14.48 o 
   6  10   6       84.03       90.74      5.26 o 
   7  10   6       71.38       62.30      5.17 o 
   8  10   6      139.98      145.64      6.86 o 
   9  10   6      364.20      360.63      9.67 o 
  10  10   6      285.97      285.85      9.12 o 
  11  10   6       15.23        4.66      5.73 o 
  12  10   6       57.82       63.05      6.80 o 
  13  10   6        8.79        8.77      6.59 o 
  14  10   6      251.56      247.47      9.96 o 
  15  10   6        2.69       -0.46      6.75 o 
 -18  11   6        6.99        1.89      6.16 o 
 -17  11   6      183.09      202.54      7.57 o 
 -16  11   6       43.60       39.42      5.41 o 
 -15  11   6       21.80       20.74      4.91 o 
 -14  11   6       21.05       24.30      4.78 o 
 -13  11   6       11.01        6.11      5.10 o 
 -12  11   6       94.31       96.78      5.10 o 
 -11  11   6       13.44       17.46      4.28 o 
 -10  11   6      147.62      151.10      5.24 o 
  -9  11   6       44.46       50.32      4.20 o 
  -8  11   6       21.64       21.25      3.85 o 
  -7  11   6      110.90      113.48      4.41 o 
  -6  11   6      269.01      275.86      6.90 o 
  -5  11   6      199.05      199.39      6.91 o 
  -4  11   6       32.44       38.19      4.15 o 
  -3  11   6      503.41      489.46      9.98 o 
  -2  11   6      224.64      223.71      7.08 o 
  -1  11   6      240.03      242.43      6.55 o 
   0  11   6       30.90       29.67      4.85 o 
   1  11   6      514.67      540.07     12.77 o 
   2  11   6      231.20      235.30      6.73 o 
   3  11   6        3.39       10.67      4.11 o 
   4  11   6       86.09       87.78      6.15 o 
   5  11   6      283.15      281.58      9.58 o 
   6  11   6       33.31       28.03      4.60 o 
   7  11   6       35.74       35.09      5.28 o 
   8  11   6      134.94      140.78      6.92 o 
   9  11   6      128.58      131.86      8.74 o 
  10  11   6        0.03       -2.40      6.27 o 
  11  11   6      100.18      105.70      6.45 o 
  12  11   6       40.80       38.23      6.16 o 
  13  11   6       29.44       33.41      6.37 o 
 -16  12   6       27.44       26.38      5.88 o 
 -15  12   6        6.95        3.82      5.44 o 
 -14  12   6      292.84      286.11      8.28 o 
 -13  12   6        8.92        9.90      4.89 o 
 -12  12   6      352.99      342.78      8.56 o 
 -11  12   6       74.30       89.59      5.22 o 
 -10  12   6       99.53       89.68      5.07 o 
  -9  12   6      478.88      470.79     10.07 o 
  -8  12   6      266.48      259.74      7.51 o 
  -7  12   6      137.47      139.32      7.40 o 
  -6  12   6        1.22        3.43      4.06 o 
  -5  12   6       81.62       79.94      4.42 o 
  -4  12   6       39.95       36.64      4.90 o 
  -3  12   6       42.62       35.67      4.00 o 
  -2  12   6      218.16      208.64      5.96 o 
  -1  12   6      114.30      105.44      4.77 o 
   0  12   6      186.06      177.24      6.27 o 
   1  12   6      168.03      166.28      9.26 o 
   2  12   6        0.05       -2.54      4.62 o 
   3  12   6      139.62      134.48      5.26 o 
   4  12   6      332.38      330.39      8.34 o 
   5  12   6       79.16       70.52      5.03 o 
   6  12   6      274.34      270.05      8.10 o 
   7  12   6        0.17       -9.17      5.06 o 
   8  12   6       95.93      113.93      6.16 o 
   9  12   6        3.12       -3.00      5.52 o 
  10  12   6      155.14      159.05      9.85 o 
  11  12   6       85.29      106.95      7.68 o 
 -14  13   6       69.97       79.76      6.20 o 
 -13  13   6       14.37       17.16      5.57 o 
 -12  13   6      112.58      125.10      6.26 o 
 -11  13   6       75.51       83.31      5.77 o 
 -10  13   6        0.51        1.88      5.86 o 
  -9  13   6      521.09      538.48     15.43 o 
  -8  13   6      165.58      157.83      6.05 o 
  -7  13   6       30.56       39.63      5.84 o 
  -6  13   6       20.52       25.10      4.53 o 
  -5  13   6      193.62      191.75      6.70 o 
  -4  13   6      199.01      198.17      6.81 o 
  -3  13   6      378.96      354.37      8.66 o 
  -2  13   6      152.46      175.59      6.65 o 
  -1  13   6       70.43       67.91      7.04 o 
   0  13   6        2.89       -4.35      4.82 o 
   1  13   6        4.14       -5.02      5.08 o 
   2  13   6      416.39      444.59     15.20 o 
   3  13   6       12.14        2.38      5.47 o 
   4  13   6      626.90      658.76     14.39 o 
   5  13   6       33.59       35.62      6.70 o 
   6  13   6       13.57        8.56      5.92 o 
   7  13   6       62.23       60.94      7.23 o 
   8  13   6      183.20      203.70      9.17 o 
   9  13   6      322.88      353.21     14.05 o 
 -11  14   6       15.81       15.20      6.01 o 
 -10  14   6       21.02       20.91      5.80 o 
  -9  14   6       58.19       55.74      6.05 o 
  -8  14   6      136.50      147.79      6.34 o 
  -7  14   6      218.70      230.13      7.89 o 
  -6  14   6       29.88       40.57      7.30 o 
  -5  14   6       55.25       61.66      7.17 o 
  -4  14   6       11.42       10.35      5.56 o 
  -3  14   6        2.14        7.78      4.98 o 
  -2  14   6       82.23       81.71      5.58 o 
  -1  14   6       52.39       49.80      5.76 o 
   0  14   6      265.13      272.38      9.02 o 
   1  14   6       62.67       65.72      6.16 o 
   2  14   6       30.04       32.57      5.95 o 
   3  14   6       25.18       15.19      5.91 o 
   4  14   6       77.86       66.07      6.52 o 
   5  14   6        5.29        5.02      6.17 o 
   6  14   6      249.92      257.13      9.21 o 
  -5  15   6       19.91       20.16      7.08 o 
  -4  15   6       31.48       37.68     10.35 o 
  -3  15   6      100.99      102.48      6.24 o 
  -2  15   6       14.18       10.50      5.50 o 
  -1  15   6        0.64       -4.66      5.86 o 
   0  15   6       79.87       79.98      6.69 o 
 -25   1   7        3.83       12.34     10.83 o 
 -24   1   7        7.70      -14.07     18.82 o 
 -23   1   7      131.12      126.00     17.96 o 
 -22   1   7       84.50       89.19      8.23 o 
 -21   1   7      106.97      107.99      6.86 o 
 -20   1   7        4.35        3.93      5.10 o 
 -19   1   7        3.39       -1.06      4.43 o 
 -18   1   7      299.74      306.13      6.50 o 
 -17   1   7       10.71       11.35      3.15 o 
 -16   1   7      433.52      430.43      6.46 o 
 -15   1   7       17.31       20.10      2.82 o 
 -14   1   7     1940.11     1838.24     19.26 o 
 -13   1   7     1424.13     1397.65     14.93 o 
 -12   1   7     1138.60     1110.50     12.38 o 
 -11   1   7       21.11       25.62      3.25 o 
 -10   1   7     1791.13     1740.83     25.28 o 
  -9   1   7      651.23      584.37      9.92 o 
  -8   1   7      130.29      129.61      4.05 o 
  -7   1   7       13.05       13.82      2.23 o 
  -6   1   7      220.57      249.72      5.41 o 
  -5   1   7     2015.97     1936.26     27.59 o 
  -4   1   7      575.37      516.32      8.69 o 
  -3   1   7     1732.42     1685.79     24.19 o 
  -2   1   7      657.90      696.12     10.28 o 
  -1   1   7     1695.09     1662.50     22.34 o 
   0   1   7     3301.22     3160.98     41.16 o 
   1   1   7      278.08      257.29      5.45 o 
   2   1   7       36.45       32.79      2.92 o 
   3   1   7     1046.15     1022.22     14.54 o 
   4   1   7      466.27      470.21      8.11 o 
   5   1   7     1084.67     1101.65     15.78 o 
   6   1   7       87.62       90.24      3.66 o 
   7   1   7      691.12      701.55     11.22 o 
   8   1   7     1054.47     1072.64     15.82 o 
   9   1   7       44.85       51.80      6.11 o 
  10   1   7      267.71      270.16      7.10 o 
  11   1   7      700.94      715.57     12.17 o 
  12   1   7      236.53      224.26      6.19 o 
  13   1   7      368.63      346.07      8.45 o 
  14   1   7      131.13      126.39      6.54 o 
  15   1   7      144.54      172.19      8.88 o 
  16   1   7      417.95      446.42     16.08 o 
  17   1   7       15.40       21.81      9.40 o 
  18   1   7      318.95      366.31     36.25 o 
  19   1   7       32.47       40.73     11.05 o 
 -25   2   7      165.79      178.30     14.64 o 
 -24   2   7       45.14       58.77      9.91 o 
 -23   2   7      132.17      147.60      9.41 o 
 -22   2   7      170.41      170.06      8.09 o 
 -21   2   7        0.13       -3.50      5.29 o 
 -20   2   7      115.47      106.61      5.93 o 
 -19   2   7       48.00       47.68      5.12 o 
 -18   2   7      475.63      506.02     11.06 o 
 -17   2   7      490.06      479.48     11.09 o 
 -16   2   7       10.92        7.98      2.70 o 
 -15   2   7      786.76      767.73      9.83 o 
 -14   2   7      924.22      926.14     10.77 o 
 -13   2   7       99.22       98.40      3.05 o 
 -12   2   7      754.93      745.59      9.51 o 
 -11   2   7      259.18      253.29      5.24 o 
 -10   2   7     1817.06     1738.74     22.11 o 
  -9   2   7     1782.23     1728.32     24.12 o 
  -8   2   7       31.36       20.50      2.56 o 
  -7   2   7     1614.44     1639.30     24.79 o 
  -6   2   7      637.72      603.49     10.13 o 
  -5   2   7     1282.33     1262.66     18.49 o 
  -4   2   7     1814.03     1732.77     24.76 o 
  -3   2   7      500.47      584.27      9.50 o 
  -2   2   7     3627.92     3657.03     50.80 o 
  -1   2   7     1681.16     1699.89     24.43 o 
   0   2   7      837.07      828.55     12.02 o 
   1   2   7     1026.17      953.67     13.60 o 
   2   2   7     1619.40     1643.92     22.30 o 
   3   2   7     2002.77     1863.65     27.97 o 
   4   2   7     3654.01     3689.55     48.17 o 
   5   2   7       72.21       89.08      3.61 o 
   6   2   7      751.43      822.94     12.50 o 
   7   2   7       97.55      122.06      4.33 o 
   8   2   7      739.10      642.42     10.67 o 
   9   2   7     2059.71     2002.32     27.50 o 
  10   2   7      245.47      243.15      6.86 o 
  11   2   7     1567.78     1524.71     24.04 o 
  12   2   7      767.65      744.48     13.85 o 
  13   2   7       17.66       14.36      6.11 o 
  14   2   7      377.68      377.65     13.28 o 
  15   2   7      224.18      233.44      8.55 o 
  16   2   7      359.59      366.10     25.10 o 
  17   2   7      342.87      349.27     14.86 o 
  18   2   7        1.64       15.09      9.62 o 
  19   2   7      280.20      280.55     17.45 o 
 -25   3   7        0.34       -7.37      8.08 o 
 -24   3   7       30.13       45.55      8.15 o 
 -23   3   7       98.24      108.46      7.68 o 
 -22   3   7       15.52       15.87      5.60 o 
 -21   3   7      367.46      368.49     11.15 o 
 -20   3   7       75.12       70.75      6.39 o 
 -19   3   7      142.61      145.77      8.51 o 
 -18   3   7      646.69      675.47     13.28 o 
 -17   3   7        4.69        7.11      4.14 o 
 -16   3   7      883.21      908.63     14.65 o 
 -15   3   7       40.54       37.26      4.26 o 
 -14   3   7      608.81      593.37      8.50 o 
 -13   3   7     1536.08     1509.13     18.45 o 
 -12   3   7        3.86        2.79      2.12 o 
 -11   3   7      268.40      295.66      4.66 o 
 -10   3   7      630.82      607.70      9.39 o 
  -9   3   7      193.36      195.52      4.59 o 
  -8   3   7     3336.86     3268.87     41.28 o 
  -7   3   7      101.74      150.39      3.76 o 
  -6   3   7      653.05      564.98      8.91 o 
  -5   3   7     1744.63     1635.56     21.28 o 
  -4   3   7      180.42      200.58      4.27 o 
  -3   3   7     2084.20     2095.27     27.51 o 
  -2   3   7      521.38      499.39      8.64 o 
  -1   3   7      999.93      952.66     14.85 o 
   0   3   7     4138.65     4139.77     53.50 o 
   1   3   7       28.42       34.99      4.52 o 
   2   3   7     1042.32     1061.96     14.68 o 
   3   3   7      786.30      756.87     10.63 o 
   4   3   7      195.53      192.36      4.71 o 
   5   3   7     2365.39     2327.31     29.11 o 
   6   3   7      414.87      406.74      7.08 o 
   7   3   7      579.09      579.32      9.82 o 
   8   3   7     1504.13     1483.72     21.18 o 
   9   3   7      138.43      141.83      4.90 o 
  10   3   7     1076.47     1073.30     17.79 o 
  11   3   7      234.27      234.61      8.99 o 
  12   3   7      124.61      120.13      7.15 o 
  13   3   7      765.28      765.26     17.25 o 
  14   3   7        5.06       -1.95      6.72 o 
  15   3   7      437.82      431.33     13.16 o 
  16   3   7      204.11      203.59      9.45 o 
  17   3   7       35.99       33.91      9.17 o 
  18   3   7      228.69      249.92     14.81 o 
  19   3   7       28.17       23.87     10.14 o 
 -25   4   7       30.85       45.80      8.56 o 
 -24   4   7        2.83        8.58      9.87 o 
 -23   4   7       40.70       39.33      6.82 o 
 -22   4   7        3.00        2.55      6.24 o 
 -21   4   7        5.81       -1.74      5.88 o 
 -20   4   7      183.03      204.53      7.92 o 
 -19   4   7        1.00       -7.13      5.45 o 
 -18   4   7       32.94       38.17      4.77 o 
 -17   4   7      193.40      172.84      5.67 o 
 -16   4   7       30.38       26.61      4.17 o 
 -15   4   7       22.55       31.90      4.20 o 
 -14   4   7       76.19       67.29      4.13 o 
 -13   4   7      453.84      452.55      8.69 o 
 -12   4   7       11.89       24.22      3.00 o 
 -11   4   7       12.83       10.86      2.40 o 
 -10   4   7      808.36      803.04      9.64 o 
  -9   4   7        1.61       12.67      4.80 o 
  -8   4   7      259.15      216.25      4.74 o 
  -7   4   7      107.81      149.74      4.58 o 
  -6   4   7        8.04        5.24      2.16 o 
  -5   4   7      301.19      283.28     23.94 o 
  -4   4   7       78.88       75.46      3.70 o 
  -3   4   7       34.63       22.23      3.15 o 
  -2   4   7      520.50      522.28     10.16 o 
  -1   4   7      101.92      125.70      4.61 o 
   0   4   7      544.63      537.30     10.84 o 
   1   4   7      203.91      214.82      5.32 o 
   2   4   7      240.62      234.87      6.64 o 
   3   4   7     1147.43     1100.52     17.44 o 
   4   4   7        4.77        3.76      2.64 o 
   5   4   7      195.42      191.73      4.81 o 
   6   4   7      566.35      573.44      9.68 o 
   7   4   7        1.58        5.81      3.32 o 
   8   4   7       75.13       82.19      4.13 o 
   9   4   7        2.43       -0.64      3.84 o 
  10   4   7      149.90      154.23      5.97 o 
  11   4   7      327.91      330.84      9.09 o 
  12   4   7       73.80       82.41      5.72 o 
  13   4   7        9.74       -1.92      6.42 o 
  14   4   7       91.17       82.61      7.61 o 
  15   4   7        1.56       -3.04      7.22 o 
  16   4   7       71.77       62.10      8.04 o 
  17   4   7      114.59      109.10     11.56 o 
  18   4   7       11.28        3.93      9.61 o 
  19   4   7        3.17        2.79     15.42 o 
 -24   5   7       12.65       19.43      6.80 o 
 -23   5   7       33.97       27.87      6.60 o 
 -22   5   7       54.61       58.58      6.87 o 
 -21   5   7      128.96      121.64      6.53 o 
 -20   5   7        7.44        4.60      5.22 o 
 -19   5   7       52.50       52.93      5.41 o 
 -18   5   7       15.29       20.73      4.81 o 
 -17   5   7       27.22       24.67      4.45 o 
 -16   5   7        5.10        8.69      4.15 o 
 -15   5   7       24.46       27.97      3.98 o 
 -14   5   7        0.79        2.95      3.67 o 
 -13   5   7      226.04      190.80      5.64 o 
 -12   5   7       38.68       32.38      3.50 o 
 -11   5   7      580.85      527.58      8.66 o 
 -10   5   7        4.17        5.09      2.55 o 
  -9   5   7        5.57        7.78      2.47 o 
  -8   5   7       24.26       24.02      2.70 o 
  -7   5   7      220.71      190.61      5.20 o 
  -6   5   7      707.73      661.81     11.22 o 
  -5   5   7       23.36       16.00      2.67 o 
  -4   5   7        5.35       -0.49      2.65 o 
  -3   5   7      187.82      198.06      5.16 o 
  -2   5   7      571.75      555.32      8.95 o 
  -1   5   7       11.31        7.68      2.75 o 
   0   5   7       69.33       69.24      3.03 o 
   1   5   7      468.35      466.77     11.89 o 
   2   5   7       35.91       40.36      3.23 o 
   3   5   7        9.74       12.48      2.45 o 
   4   5   7      457.31      450.27      9.52 o 
   5   5   7      177.64      185.11      5.22 o 
   6   5   7        7.03        9.14      3.30 o 
   7   5   7      151.96      148.91      5.22 o 
   8   5   7       95.11      102.58      4.64 o 
   9   5   7       18.92       18.47      4.67 o 
  10   5   7      357.35      357.22      9.36 o 
  11   5   7       46.95       47.00      5.37 o 
  12   5   7        6.45        9.42      5.34 o 
  13   5   7       29.90       22.86      5.71 o 
  14   5   7       99.79      114.46      6.81 o 
  15   5   7       44.38       35.25      7.70 o 
  16   5   7        2.75       -6.53      7.52 o 
  17   5   7       26.97       22.96      9.39 o 
  18   5   7       75.93       88.27     10.22 o 
 -23   6   7        3.99       14.90      8.22 o 
 -22   6   7      565.08      589.11     14.69 o 
 -21   6   7       22.40       18.75      5.68 o 
 -20   6   7       26.89       29.16      5.75 o 
 -19   6   7       62.69       57.37      6.39 o 
 -18   6   7        5.01        8.14      5.08 o 
 -17   6   7     1471.30     1460.61     33.55 o 
 -16   6   7       14.36       11.39      4.24 o 
 -15   6   7      732.78      695.30     11.94 o 
 -14   6   7      296.53      283.58      7.12 o 
 -13   6   7       25.59       29.87      3.65 o 
 -12   6   7      793.97      777.68     12.66 o 
 -11   6   7      709.10      669.94     11.06 o 
 -10   6   7      275.30      260.00      6.04 o 
  -9   6   7     1504.83     1509.43     21.76 o 
  -8   6   7      118.36      129.23      4.16 o 
  -7   6   7      216.81      223.56      8.13 o 
  -6   6   7      840.68      797.62     16.46 o 
  -5   6   7     1199.04     1095.77     18.12 o 
  -4   6   7     2164.12     2002.31     36.32 o 
  -3   6   7       67.68       59.71      5.39 o 
  -2   6   7      886.58      849.44     17.65 o 
  -1   6   7     3890.02     3744.48     58.03 o 
   0   6   7      116.20      115.57      7.03 o 
   1   6   7      773.94      788.16     12.31 o 
   2   6   7      146.73      145.95      4.42 o 
   3   6   7      390.36      392.37     10.94 o 
   4   6   7     1490.91     1507.83     21.74 o 
   5   6   7        0.07        4.81      2.99 o 
   6   6   7      634.91      629.85     11.82 o 
   7   6   7     2072.61     2055.58     29.76 o 
   8   6   7      385.01      373.48      9.36 o 
   9   6   7     1320.02     1303.55     24.36 o 
  10   6   7        3.03        2.02      4.82 o 
  11   6   7       59.82       62.84      5.73 o 
  12   6   7      874.81      876.78     16.89 o 
  13   6   7        3.64        1.79      5.58 o 
  14   6   7      471.32      475.91     12.02 o 
  15   6   7        2.87       10.24      6.10 o 
  16   6   7      112.98      105.89      9.47 o 
  17   6   7      217.99      231.73     11.60 o 
 -23   7   7       27.11       33.16      7.85 o 
 -22   7   7      180.83      195.83     11.06 o 
 -21   7   7       88.68       96.89      7.50 o 
 -20   7   7       20.41       13.97      6.18 o 
 -19   7   7      174.75      181.38      7.88 o 
 -18   7   7      138.98      151.83      6.05 o 
 -17   7   7      126.55      138.51      5.91 o 
 -16   7   7       26.93       30.55      5.29 o 
 -15   7   7       69.27       67.38      4.46 o 
 -14   7   7      152.06      162.71      5.46 o 
 -13   7   7      272.47      286.23      7.08 o 
 -12   7   7       20.43       24.03      3.42 o 
 -11   7   7      701.79      723.59     11.17 o 
 -10   7   7      127.43      123.57      5.04 o 
  -9   7   7     1221.65     1227.46     16.97 o 
  -8   7   7      956.28      991.07     15.62 o 
  -7   7   7       59.41       55.51      4.57 o 
  -6   7   7     1549.63     1532.19     26.37 o 
  -5   7   7      389.80      365.38      7.04 o 
  -4   7   7       17.30        5.14      2.99 o 
  -3   7   7      305.51      327.47      7.68 o 
  -2   7   7     1010.84      984.45     14.82 o 
  -1   7   7     2404.32     2315.33     31.95 o 
   0   7   7       70.40       76.51      4.19 o 
   1   7   7        3.52        3.67      2.62 o 
   2   7   7      107.64      113.12      4.72 o 
   3   7   7     2853.15     2818.93     59.76 o 
   4   7   7     1295.61     1290.00     25.96 o 
   5   7   7      706.33      724.81     15.10 o 
   6   7   7      538.80      530.68      9.98 o 
   7   7   7      237.68      238.23      6.61 o 
   8   7   7      581.91      580.80     10.65 o 
   9   7   7        0.91        1.16      4.61 o 
  10   7   7      954.71      911.94     17.09 o 
  11   7   7      201.19      194.66      7.37 o 
  12   7   7      307.68      298.56      9.52 o 
  13   7   7      233.13      226.54      8.16 o 
  14   7   7       47.75       65.37      6.48 o 
  15   7   7      112.66      117.04     13.26 o 
  16   7   7      186.66      192.75     10.66 o 
  17   7   7       31.01       42.16     14.76 o 
 -22   8   7       35.78       39.32      7.81 o 
 -21   8   7      181.35      197.17      9.16 o 
 -20   8   7       10.57       18.43      7.30 o 
 -19   8   7       10.46       12.44      6.25 o 
 -18   8   7       16.99       10.97      5.96 o 
 -17   8   7      649.02      683.12     14.68 o 
 -16   8   7       93.29      104.00      5.28 o 
 -15   8   7      785.51      801.81     16.99 o 
 -14   8   7        8.63       11.85      3.87 o 
 -13   8   7       10.46       12.11      3.65 o 
 -12   8   7      187.14      209.27      5.58 o 
 -11   8   7      205.94      218.21      5.59 o 
 -10   8   7      177.97      205.23      5.18 o 
  -9   8   7      119.63      129.53      4.00 o 
  -8   8   7       72.72       80.49      3.93 o 
  -7   8   7      244.73      229.73      6.05 o 
  -6   8   7      160.20      161.95      6.02 o 
  -5   8   7       46.00       56.14      4.91 o 
  -4   8   7      226.53      255.23      6.09 o 
  -3   8   7       75.04       78.82      3.62 o 
  -2   8   7     1224.89     1217.50     16.78 o 
  -1   8   7      400.76      409.37      8.08 o 
   0   8   7      294.28      287.00      8.94 o 
   1   8   7      229.34      236.44      6.09 o 
   2   8   7        7.18       11.97      3.32 o 
   3   8   7      213.13      224.70      5.55 o 
   4   8   7      708.47      692.07     14.61 o 
   5   8   7       73.71       70.35      3.99 o 
   6   8   7       74.09       72.19      4.26 o 
   7   8   7      201.57      198.92      6.08 o 
   8   8   7      117.10      122.91      5.91 o 
   9   8   7      214.54      217.90      6.86 o 
  10   8   7       45.92       42.87      5.18 o 
  11   8   7       87.20       87.65      5.43 o 
  12   8   7      188.33      186.92      8.92 o 
  13   8   7       10.01        5.29      6.97 o 
  14   8   7      185.28      167.60      9.86 o 
  15   8   7       30.89       33.34      8.74 o 
  16   8   7       71.56       75.66     10.66 o 
 -21   9   7       44.53       48.03      7.60 o 
 -20   9   7       97.67      102.24      7.38 o 
 -19   9   7       18.04       22.70      5.94 o 
 -18   9   7      194.88      187.33      7.86 o 
 -17   9   7        1.28        5.15      7.00 o 
 -16   9   7      117.55       90.55      6.26 o 
 -15   9   7      170.19      155.27     10.32 o 
 -14   9   7       43.98       35.53      4.80 o 
 -13   9   7       10.42       16.13      4.84 o 
 -12   9   7       40.63       35.93      4.23 o 
 -11   9   7        1.71        2.75      3.64 o 
 -10   9   7      355.96      332.22      7.37 o 
  -9   9   7       37.22       42.03      3.12 o 
  -8   9   7       12.78       30.67      3.92 o 
  -7   9   7      236.62      230.14      5.73 o 
  -6   9   7       29.67       31.84      2.85 o 
  -5   9   7      371.93      356.34      8.41 o 
  -4   9   7        1.32       -1.02      3.66 o 
  -3   9   7       27.56       26.58      4.36 o 
  -2   9   7      181.95      171.67      6.04 o 
  -1   9   7       17.18       17.22      4.97 o 
   0   9   7       39.74       32.95      4.83 o 
   1   9   7       12.44       12.84      3.33 o 
   2   9   7       15.80       12.52      3.60 o 
   3   9   7       71.14       66.20      3.41 o 
   4   9   7       62.65       64.99      3.87 o 
   5   9   7       15.86        8.60      4.25 o 
   6   9   7      331.06      333.66     10.01 o 
   7   9   7       16.33       22.47      4.66 o 
   8   9   7      185.97      181.55      6.49 o 
   9   9   7       27.13       26.72      5.27 o 
  10   9   7        0.53       -8.86      5.29 o 
  11   9   7       46.02       51.18      5.95 o 
  12   9   7        4.93        4.38      6.17 o 
  13   9   7       44.81       52.75      8.70 o 
  14   9   7       11.90       15.00      9.32 o 
  15   9   7        1.55       -1.53      9.79 o 
 -19  10   7       21.33       20.29      6.52 o 
 -18  10   7        0.26        8.95      5.76 o 
 -17  10   7        4.82        8.92      5.38 o 
 -16  10   7        1.58        2.93      5.20 o 
 -15  10   7       17.30       16.05      5.00 o 
 -14  10   7      250.80      232.28      8.08 o 
 -13  10   7       12.55       19.75      4.33 o 
 -12  10   7      253.87      241.33      8.18 o 
 -11  10   7      209.28      206.03      6.94 o 
 -10  10   7        6.75        5.15      3.58 o 
  -9  10   7      231.33      231.09      6.80 o 
  -8  10   7       92.42       96.24      4.00 o 
  -7  10   7      130.57      131.82      5.06 o 
  -6  10   7       75.72       69.57      3.87 o 
  -5  10   7       30.31       40.93      5.78 o 
  -4  10   7      340.39      305.19     10.30 o 
  -3  10   7       48.58       33.83      5.59 o 
  -2  10   7      100.45      102.45     10.22 o 
  -1  10   7      423.94      410.82     15.13 o 
   0  10   7        0.84       -4.60      6.59 o 
   1  10   7      163.10      156.33      6.49 o 
   2  10   7      276.27      263.88      7.71 o 
   3  10   7        2.03       -4.31      3.37 o 
   4  10   7      212.47      209.64      6.51 o 
   5  10   7      232.71      242.27      7.17 o 
   6  10   7      384.01      410.71     11.52 o 
   7  10   7        7.78        3.52      4.88 o 
   8  10   7        6.51        1.23      5.06 o 
   9  10   7      117.82      124.45      7.21 o 
  10  10   7      141.71      142.60      6.70 o 
  11  10   7      128.01      128.64      8.28 o 
  12  10   7      134.56      129.16      7.86 o 
  13  10   7       23.64       16.79      8.62 o 
 -18  11   7       73.82       76.29      7.66 o 
 -17  11   7       13.33        6.55      6.02 o 
 -16  11   7      599.43      597.12     12.46 o 
 -15  11   7       17.99       20.37      4.98 o 
 -14  11   7      176.78      184.69      8.77 o 
 -13  11   7       89.81       94.61      5.19 o 
 -12  11   7       60.61       52.67      4.68 o 
 -11  11   7      291.00      283.12      7.39 o 
 -10  11   7      276.27      263.86      7.06 o 
  -9  11   7       22.64       32.91      3.92 o 
  -8  11   7       43.59       55.72      5.75 o 
  -7  11   7       99.84      100.51      5.02 o 
  -6  11   7      239.51      250.01      7.49 o 
  -5  11   7      617.04      601.04     12.63 o 
  -4  11   7       78.30       98.52      5.75 o 
  -3  11   7      458.41      462.28     12.47 o 
  -2  11   7       35.48       26.26      9.16 o 
  -1  11   7      185.77      158.69     16.32 o 
   0  11   7      535.78      552.21     15.43 o 
   1  11   7       10.11        6.28      4.89 o 
   2  11   7      735.50      747.43     17.84 o 
   3  11   7      159.66      145.09      5.69 o 
   4  11   7       13.18        8.26      4.42 o 
   5  11   7       30.87       40.78      4.97 o 
   6  11   7      201.23      210.09      9.65 o 
   7  11   7      461.18      492.81     11.21 o 
   8  11   7      457.79      486.28     15.52 o 
   9  11   7       23.04       28.04      8.69 o 
  10  11   7       94.72       99.16      7.19 o 
  11  11   7       23.83       15.94      6.58 o 
  12  11   7       61.55       76.58      8.25 o 
 -16  12   7        7.43        9.25      6.18 o 
 -15  12   7        6.44        7.18      6.02 o 
 -14  12   7      209.21      218.64      9.43 o 
 -13  12   7      164.36      177.28      6.28 o 
 -12  12   7       52.42       56.69      5.46 o 
 -11  12   7       88.30       92.91      5.14 o 
 -10  12   7       60.51       66.46      4.93 o 
  -9  12   7      430.03      439.77      9.63 o 
  -8  12   7       18.42       35.44      4.41 o 
  -7  12   7      238.63      262.21      8.61 o 
  -6  12   7       18.08       14.02      3.85 o 
  -5  12   7      110.84      126.48      5.40 o 
  -4  12   7        7.42        6.35      4.18 o 
  -3  12   7       14.30        9.46      8.38 o 
  -2  12   7      111.39      104.90      9.75 o 
  -1  12   7      181.26      175.12      8.27 o 
   0  12   7      295.31      311.13     12.54 o 
   1  12   7       26.86       24.78      4.46 o 
   2  12   7       26.52       30.85      4.76 o 
   3  12   7      127.02      135.75      6.07 o 
   4  12   7      750.04      734.46     14.93 o 
   5  12   7       96.86      114.29      6.81 o 
   6  12   7       15.42        7.39      8.08 o 
   7  12   7       12.09       14.38      6.83 o 
   8  12   7        2.54       -1.93      5.41 o 
   9  12   7       62.34       67.33      6.09 o 
  10  12   7        2.97        9.39      5.93 o 
 -13  13   7      116.09       99.95      6.57 o 
 -12  13   7       10.07       11.58      5.63 o 
 -11  13   7       17.31       15.43      7.93 o 
 -10  13   7        0.37       -0.51      5.16 o 
  -9  13   7      362.55      395.16      9.58 o 
  -8  13   7       24.67       27.74      4.77 o 
  -7  13   7        3.14        2.03      4.37 o 
  -6  13   7        1.47        5.07      4.22 o 
  -5  13   7       93.59      101.18      5.40 o 
  -4  13   7       29.41       38.08      4.44 o 
  -3  13   7       24.70       31.51      4.46 o 
  -2  13   7      126.03      133.40      5.72 o 
  -1  13   7       39.77       50.12      5.02 o 
   0  13   7        5.71        9.84      4.82 o 
   1  13   7        0.75       -8.16      4.97 o 
   2  13   7       28.58       28.27      5.31 o 
   3  13   7      107.42      109.74      6.25 o 
   4  13   7       61.72       53.21      6.03 o 
   5  13   7        0.64       -7.95      6.23 o 
   6  13   7       86.82       81.52     14.60 o 
   7  13   7       49.37       65.94      7.40 o 
 -10  14   7       17.07       18.39      5.68 o 
  -9  14   7       24.64       21.96      5.55 o 
  -8  14   7       50.97       51.73      5.69 o 
  -7  14   7        0.82       -1.36      5.19 o 
  -6  14   7      365.71      366.00      8.86 o 
  -5  14   7       50.87       59.35      5.64 o 
  -4  14   7       13.96       13.61      6.67 o 
  -3  14   7        2.40        6.13      5.13 o 
  -2  14   7        0.79       -1.91      5.26 o 
  -1  14   7       52.33       54.97      7.37 o 
   0  14   7        1.43       -6.12      6.29 o 
   1  14   7       58.78       62.29      6.02 o 
   2  14   7       63.62       72.31      7.06 o 
   3  14   7       15.40        7.10      5.88 o 
   4  14   7       31.97       26.24      6.16 o 
 -25   0   8       97.36       86.53     14.85 o 
 -24   0   8      355.23      385.59     23.95 o 
 -23   0   8      323.18      296.35     21.65 o 
 -22   0   8        9.99       -8.86     11.65 o 
 -21   0   8        2.07       -5.82     11.98 o 
 -20   0   8      204.51      219.43      8.52 o 
 -19   0   8     1875.17     1940.45     36.07 o 
 -18   0   8      144.12      144.49      6.21 o 
 -17   0   8      465.78      473.88     10.90 o 
 -16   0   8      229.11      231.84      7.24 o 
 -15   0   8        2.38        7.09      4.12 o 
 -14   0   8     1450.03     1413.10     21.05 o 
 -13   0   8     1492.88     1469.91     26.07 o 
 -12   0   8     2078.56     1986.02     38.13 o 
 -11   0   8     2237.05     2206.82     54.08 o 
 -10   0   8     2311.45     2325.32     51.99 o 
  -9   0   8       26.74       25.26      4.97 o 
  -8   0   8     1558.32     1517.13     37.83 o 
  -7   0   8       82.57       46.09      5.45 o 
  -6   0   8     8184.89     7903.20    184.72 o 
  -5   0   8     1972.51     1886.82     45.36 o 
  -4   0   8     1304.67     1221.77     30.39 o 
  -3   0   8       19.69        8.76      4.01 o 
  -2   0   8      123.67      111.60      8.49 o 
  -1   0   8     9401.55     9001.17    175.31 o 
   0   0   8     3746.96     3569.25     71.04 o 
   1   0   8     5794.58     5540.90    109.09 o 
   2   0   8      724.07      718.60     16.92 o 
   3   0   8      238.22      256.58     10.42 o 
   4   0   8      187.19      203.92      8.45 o 
   5   0   8     1752.57     1884.76     39.24 o 
   6   0   8     2192.23     2108.54     43.77 o 
   7   0   8     2768.72     2574.91     52.83 o 
   8   0   8       74.88       79.52      7.14 o 
   9   0   8      256.51      242.18      9.15 o 
  10   0   8     1668.26     1744.06     34.66 o 
  11   0   8       83.62       83.92      6.66 o 
  12   0   8     1180.55     1218.00     24.41 o 
  13   0   8       66.88       68.01      7.78 o 
  14   0   8      342.55      368.20     14.14 o 
  15   0   8      758.77      788.85     28.41 o 
  16   0   8       87.81       83.01     15.75 o 
  17   0   8      402.04      413.15     26.17 o 
  18   0   8       92.30      121.48     17.31 o 
 -25   1   8       61.39       55.75     10.40 o 
 -24   1   8       15.76       17.41      9.41 o 
 -23   1   8       46.54       55.39      9.48 o 
 -22   1   8      110.64      113.34      9.74 o 
 -21   1   8      182.18      195.69      7.16 o 
 -20   1   8       52.57       58.67      5.15 o 
 -19   1   8       14.89       19.68      4.75 o 
 -18   1   8       53.71       56.78      4.01 o 
 -17   1   8       42.09       42.83      3.74 o 
 -16   1   8      334.44      342.31      6.66 o 
 -15   1   8     1075.79     1056.02     12.79 o 
 -14   1   8      314.83      313.27      5.99 o 
 -13   1   8      132.71      113.01      3.53 o 
 -12   1   8       67.71       65.37      3.33 o 
 -11   1   8      331.85      327.49      7.34 o 
 -10   1   8     3481.43     3407.54     46.40 o 
  -9   1   8      386.34      344.00     11.88 o 
  -8   1   8     1201.09     1182.67     17.11 o 
  -7   1   8       80.15       77.22      5.00 o 
  -6   1   8      495.40      456.37      8.29 o 
  -5   1   8     2856.99     2798.11     42.93 o 
  -4   1   8      967.02      918.25     15.59 o 
  -3   1   8     3159.24     3039.24     42.92 o 
  -2   1   8     1361.03     1343.52     20.08 o 
  -1   1   8       48.08       46.93      3.25 o 
   0   1   8      544.50      514.87      9.18 o 
   1   1   8        9.17       11.18      2.66 o 
   2   1   8       38.48       37.90      3.34 o 
   3   1   8     4011.92     3949.66     51.61 o 
   4   1   8       81.04       84.81      3.82 o 
   5   1   8      900.30      890.87     13.45 o 
   6   1   8       11.37       13.37      3.44 o 
   7   1   8       82.88      111.53      4.72 o 
   8   1   8     1290.10     1299.54     18.95 o 
   9   1   8      645.82      686.10     13.94 o 
  10   1   8     1332.81     1348.26     21.66 o 
  11   1   8      277.10      276.41      7.48 o 
  12   1   8       66.84       57.41      5.23 o 
  13   1   8       42.80       51.19      5.84 o 
  14   1   8      423.89      417.10     15.06 o 
  15   1   8       24.32       10.63      7.33 o 
  16   1   8      540.97      532.40     18.26 o 
  17   1   8       37.89       39.92     10.04 o 
  18   1   8       11.30        5.05     10.85 o 
 -25   2   8       69.83       75.85     11.20 o 
 -24   2   8       35.03       41.34      9.77 o 
 -23   2   8      160.77      168.32     10.05 o 
 -22   2   8        6.05        9.17      5.79 o 
 -21   2   8        0.02       -3.55      6.20 o 
 -20   2   8        0.18       -3.12      5.21 o 
 -19   2   8       14.83       18.95      5.07 o 
 -18   2   8       28.37       43.99      5.38 o 
 -17   2   8       24.70       27.04      4.94 o 
 -16   2   8       99.47      108.38      5.02 o 
 -15   2   8       58.09       60.58      3.46 o 
 -14   2   8      481.15      479.98      7.51 o 
 -13   2   8      626.29      642.85      9.22 o 
 -12   2   8      690.70      682.22      9.49 o 
 -11   2   8        1.43        2.85      2.99 o 
 -10   2   8      102.97      120.61      3.97 o 
  -9   2   8      112.40      105.91      3.84 o 
  -8   2   8      304.13      303.24      7.09 o 
  -7   2   8      300.46      267.60      5.91 o 
  -6   2   8      267.64      252.37      5.72 o 
  -5   2   8      555.78      518.98      9.02 o 
  -4   2   8        6.50        7.06      2.57 o 
  -3   2   8       84.43       91.62      3.59 o 
  -2   2   8      802.63      802.74     12.72 o 
  -1   2   8      410.77      409.57      7.35 o 
   0   2   8      106.55      116.67      4.06 o 
   1   2   8     4544.75     4536.01     58.93 o 
   2   2   8      113.00      122.22      5.48 o 
   3   2   8       44.45       35.21      3.16 o 
   4   2   8       20.15       21.05      3.22 o 
   5   2   8     1542.77     1505.71     21.09 o 
   6   2   8      297.68      329.31      7.30 o 
   7   2   8       29.94       33.24      4.76 o 
   8   2   8      164.23      170.56      6.95 o 
   9   2   8       68.49       64.62      4.58 o 
  10   2   8        7.12        5.69      4.33 o 
  11   2   8      111.33      116.96      6.86 o 
  12   2   8       58.87       57.55      7.74 o 
  13   2   8        0.02       -4.08      6.46 o 
  14   2   8      690.13      703.83     17.34 o 
  15   2   8        0.19       -7.95      7.11 o 
  16   2   8        0.01       -3.36      7.64 o 
  17   2   8        0.29        4.90      9.68 o 
  18   2   8      117.48      115.35     12.44 o 
 -25   3   8      239.17      259.14     12.46 o 
 -24   3   8      135.74      144.19     10.11 o 
 -23   3   8       40.97       42.58      6.97 o 
 -22   3   8       28.73       29.96      6.61 o 
 -21   3   8       62.79       63.91      6.69 o 
 -20   3   8      158.60      166.43      7.44 o 
 -19   3   8       60.35       69.45      5.78 o 
 -18   3   8      505.64      506.81     11.36 o 
 -17   3   8      169.81      166.43      6.29 o 
 -16   3   8       55.21       55.24      4.93 o 
 -15   3   8      879.63      798.22     14.41 o 
 -14   3   8     1353.24     1336.78     18.94 o 
 -13   3   8      808.95      755.77     10.56 o 
 -12   3   8      329.96      323.48      6.13 o 
 -11   3   8      592.04      581.44      8.34 o 
 -10   3   8        7.06       12.34      3.30 o 
  -9   3   8       72.89       51.90      3.29 o 
  -8   3   8       30.89       14.04      2.46 o 
  -7   3   8     1348.95     1372.39     20.07 o 
  -6   3   8      890.80      755.06     11.07 o 
  -5   3   8     1234.25     1178.90     16.60 o 
  -4   3   8        6.55        3.64      2.52 o 
  -3   3   8        2.69       -0.11      3.44 o 
  -2   3   8     1479.94     1441.64     21.17 o 
  -1   3   8     1700.37     1650.43     24.12 o 
   0   3   8     1026.06      962.97     14.05 o 
   1   3   8      251.24      255.69      7.49 o 
   2   3   8     2055.75     2033.39     27.45 o 
   3   3   8      158.69      163.38      4.76 o 
   4   3   8      102.62       99.86      3.95 o 
   5   3   8       73.94       83.40      3.97 o 
   6   3   8     1813.44     1826.63     25.28 o 
   7   3   8      195.32      205.14      5.94 o 
   8   3   8      376.81      346.27     10.42 o 
   9   3   8        2.41        0.37      4.55 o 
  10   3   8       58.08       59.30      5.29 o 
  11   3   8      342.32      340.69     10.84 o 
  12   3   8       74.38       71.90      6.87 o 
  13   3   8      815.04      821.58     19.38 o 
  14   3   8       37.52       44.92      7.40 o 
  15   3   8      152.10      149.69      9.67 o 
  16   3   8       38.84       40.75      8.30 o 
  17   3   8      138.22      141.09     13.36 o 
  18   3   8      118.95      120.47     19.11 o 
 -24   4   8       16.82       17.00      6.99 o 
 -23   4   8      109.67      116.57      7.72 o 
 -22   4   8      284.00      284.33     13.65 o 
 -21   4   8        4.98        3.17      6.34 o 
 -20   4   8      164.72      172.95      7.56 o 
 -19   4   8      128.20      127.60      6.36 o 
 -18   4   8      193.45      189.56      6.99 o 
 -17   4   8      171.36      183.64      6.54 o 
 -16   4   8      316.41      306.12      7.00 o 
 -15   4   8      685.69      687.51     11.08 o 
 -14   4   8      722.24      695.00     11.03 o 
 -13   4   8       62.00       62.00      3.67 o 
 -12   4   8       72.34       72.66      4.15 o 
 -11   4   8      870.80      835.52     10.65 o 
 -10   4   8      278.38      248.81      7.28 o 
  -9   4   8     2778.58     2635.41     55.86 o 
  -8   4   8      113.87       94.04      4.26 o 
  -7   4   8      868.35      780.29     12.18 o 
  -6   4   8      623.68      599.30      9.97 o 
  -5   4   8     1589.40     1420.27     19.81 o 
  -4   4   8     2157.42     2075.76     30.61 o 
  -3   4   8     1793.14     1732.16     25.91 o 
  -2   4   8     1823.11     1737.06     25.97 o 
  -1   4   8      397.78      394.66      6.98 o 
   0   4   8        6.71        4.80      2.97 o 
   1   4   8       21.13       21.80      2.75 o 
   2   4   8     2175.24     2163.18     29.57 o 
   3   4   8        8.85        4.39      2.23 o 
   4   4   8     2195.81     2168.75     29.79 o 
   5   4   8        8.59        8.18      3.07 o 
   6   4   8      366.14      352.51      7.43 o 
   7   4   8      849.39      847.86     13.38 o 
   8   4   8      474.25      485.40     13.08 o 
   9   4   8     1459.89     1452.51     24.82 o 
  10   4   8      691.52      689.78     15.69 o 
  11   4   8      329.70      327.12     12.35 o 
  12   4   8       51.58       54.56      6.87 o 
  13   4   8       72.11       89.36      7.61 o 
  14   4   8       81.21       77.57      8.07 o 
  15   4   8      601.43      640.85     16.60 o 
  16   4   8       44.19       40.54      9.32 o 
  17   4   8      181.37      182.03     16.68 o 
 -24   5   8      118.92      136.65      8.97 o 
 -23   5   8      206.53      238.00      9.41 o 
 -22   5   8      192.48      217.15      8.99 o 
 -21   5   8        4.32        2.12      6.12 o 
 -20   5   8      182.49      189.80      7.92 o 
 -19   5   8        5.26        8.77      5.68 o 
 -18   5   8      839.76      858.73     15.57 o 
 -17   5   8      136.71      140.05      5.56 o 
 -16   5   8       98.67      112.82      6.47 o 
 -15   5   8       74.50       82.88      4.58 o 
 -14   5   8       81.74       95.74      4.76 o 
 -13   5   8     1499.05     1548.49     22.73 o 
 -12   5   8      716.87      709.76     11.05 o 
 -11   5   8     1626.08     1575.90     21.31 o 
 -10   5   8      739.42      733.60     11.42 o 
  -9   5   8        0.99        0.81      3.05 o 
  -8   5   8       14.62       13.15      3.08 o 
  -7   5   8     2292.35     2144.12     34.59 o 
  -6   5   8      264.81      255.55     10.56 o 
  -5   5   8     1711.47     1708.79     27.80 o 
  -4   5   8      727.39      626.04     12.79 o 
  -3   5   8       25.20       21.05      4.88 o 
  -2   5   8     1446.36     1387.45     21.30 o 
  -1   5   8      420.41      387.15      8.55 o 
   0   5   8     4284.58     4146.09     59.51 o 
   1   5   8      203.79      221.74      7.86 o 
   2   5   8     1552.87     1510.36     22.83 o 
   3   5   8      516.12      512.86      8.98 o 
   4   5   8      375.64      367.21      9.40 o 
   5   5   8      328.45      344.92      7.40 o 
   6   5   8     1449.65     1443.45     22.22 o 
   7   5   8      778.83      744.25     12.99 o 
   8   5   8      608.28      581.56     11.24 o 
   9   5   8       11.91       13.74      4.83 o 
  10   5   8        7.49        5.21      4.93 o 
  11   5   8     1338.94     1258.82     24.83 o 
  12   5   8       33.21       33.12      6.65 o 
  13   5   8      422.28      409.46     12.86 o 
  14   5   8        6.15       -9.37      7.20 o 
  15   5   8      167.61      183.60      9.42 o 
  16   5   8      310.23      298.79     13.45 o 
  17   5   8       15.47       24.41     10.79 o 
 -23   6   8        1.30       -2.19      6.69 o 
 -22   6   8       29.08       36.82      6.59 o 
 -21   6   8       75.89       85.71      6.90 o 
 -20   6   8      114.84      135.86      6.45 o 
 -19   6   8        2.82        1.77      5.17 o 
 -18   6   8       68.38       63.47      5.08 o 
 -17   6   8        7.95        4.38      4.41 o 
 -16   6   8       80.28       96.08      4.95 o 
 -15   6   8      700.35      716.61     13.70 o 
 -14   6   8      282.94      317.85      7.54 o 
 -13   6   8       99.53       87.03      4.39 o 
 -12   6   8      191.34      172.30      5.54 o 
 -11   6   8       73.57       72.95      4.05 o 
 -10   6   8      112.75      106.98      3.81 o 
  -9   6   8      892.11      912.37     14.70 o 
  -8   6   8       35.18       22.98      3.02 o 
  -7   6   8       66.27       89.98      5.46 o 
  -6   6   8        1.94        7.09      3.91 o 
  -5   6   8      103.09       97.10      5.71 o 
  -4   6   8      900.28      883.51     18.80 o 
  -3   6   8      553.98      560.44     16.60 o 
  -2   6   8     1543.56     1509.10     28.69 o 
  -1   6   8      242.86      222.46     10.18 o 
   0   6   8       92.19       95.13      5.06 o 
   1   6   8      104.91       99.98      5.17 o 
   2   6   8     1509.28     1451.84     22.07 o 
   3   6   8      426.01      448.27     10.71 o 
   4   6   8      705.84      689.01     15.14 o 
   5   6   8      144.06      147.05      6.02 o 
   6   6   8       93.83      100.42      4.87 o 
   7   6   8      100.02      105.66      5.10 o 
   8   6   8      129.17      132.30      5.99 o 
   9   6   8      732.19      709.74     14.09 o 
  10   6   8       36.03       42.90      5.59 o 
  11   6   8      293.43      275.67     10.33 o 
  12   6   8       87.42       89.35      6.54 o 
  13   6   8        0.22       -0.94      7.18 o 
  14   6   8       25.55        7.66      7.56 o 
  15   6   8      494.18      492.81     16.54 o 
  16   6   8        4.58      -13.33      8.90 o 
 -22   7   8       95.89       78.30      8.58 o 
 -21   7   8       80.30       78.71      7.35 o 
 -20   7   8        9.06       10.98      5.44 o 
 -19   7   8        0.62       -0.92      5.21 o 
 -18   7   8       99.38      127.83      6.40 o 
 -17   7   8      321.36      308.90      8.21 o 
 -16   7   8       26.63       23.76      4.59 o 
 -15   7   8      393.19      385.87      8.73 o 
 -14   7   8      344.24      365.20      8.09 o 
 -13   7   8       18.49       21.30      3.87 o 
 -12   7   8       88.37       75.82      4.25 o 
 -11   7   8      638.33      672.50     11.37 o 
 -10   7   8      390.69      368.65      7.46 o 
  -9   7   8      142.44      134.25      4.22 o 
  -8   7   8      159.40      145.25      6.01 o 
  -7   7   8       16.90       18.41      4.61 o 
  -6   7   8       16.03       12.18      5.14 o 
  -5   7   8        4.79       -2.96      3.72 o 
  -4   7   8     1174.54     1091.75     25.21 o 
  -3   7   8       74.61       66.04      4.36 o 
  -2   7   8       94.02       79.65      4.55 o 
  -1   7   8      376.57      392.93      9.72 o 
   0   7   8       30.28       34.03      3.08 o 
   1   7   8      267.57      277.77     10.23 o 
   2   7   8      153.93      162.30      4.65 o 
   3   7   8      379.46      376.46      8.85 o 
   4   7   8       21.44       20.00      3.28 o 
   5   7   8       56.12       55.72      3.74 o 
   6   7   8        4.95        3.29      4.22 o 
   7   7   8       44.94       42.36      4.92 o 
   8   7   8       67.97       66.68      5.60 o 
   9   7   8      378.99      373.89      9.91 o 
  10   7   8      105.09      104.91      7.91 o 
  11   7   8        1.38       -6.13      5.62 o 
  12   7   8       22.06       20.88      6.13 o 
  13   7   8       69.51       53.37      7.17 o 
  14   7   8       86.48       82.78      9.01 o 
  15   7   8       20.92       41.16      9.15 o 
 -21   8   8       57.25       51.27      7.20 o 
 -20   8   8      121.92      114.51      7.87 o 
 -19   8   8      409.28      393.87     17.91 o 
 -18   8   8      189.02      209.88      7.99 o 
 -17   8   8       87.54       94.75      5.53 o 
 -16   8   8        6.51        5.48      4.87 o 
 -15   8   8      186.01      185.60      6.06 o 
 -14   8   8      675.59      647.80     11.46 o 
 -13   8   8      211.68      207.49      7.84 o 
 -12   8   8      223.33      217.87      6.19 o 
 -11   8   8      291.76      283.82      8.47 o 
 -10   8   8       80.11       90.61      3.96 o 
  -9   8   8       38.43       39.56      3.25 o 
  -8   8   8       53.21       47.58      3.64 o 
  -7   8   8        2.55        3.91      4.37 o 
  -6   8   8     2276.79     2221.19     33.98 o 
  -5   8   8       68.48       69.65      5.53 o 
  -4   8   8      253.67      264.78      7.49 o 
  -3   8   8      117.36      108.20      5.48 o 
  -2   8   8      569.12      557.29     11.02 o 
  -1   8   8      735.58      708.65     12.98 o 
   0   8   8       84.72       75.01      5.24 o 
   1   8   8      414.17      422.39     12.65 o 
   2   8   8      213.83      216.27      7.74 o 
   3   8   8      121.20      137.51      6.38 o 
   4   8   8      224.34      232.21      6.15 o 
   5   8   8      316.67      317.27      6.94 o 
   6   8   8       53.04       58.27      5.08 o 
   7   8   8     1080.04     1099.70     19.63 o 
   8   8   8       38.17       43.37      5.34 o 
   9   8   8        7.55        3.77      5.45 o 
  10   8   8      131.08      125.91      6.82 o 
  11   8   8       62.30       58.56      6.30 o 
  12   8   8      492.89      504.53     15.87 o 
  13   8   8        1.56      -10.32      7.91 o 
  14   8   8       92.08       93.24      9.21 o 
 -20   9   8        6.43        5.87      7.15 o 
 -19   9   8      191.81      211.02      8.46 o 
 -18   9   8      148.57      157.49      7.59 o 
 -17   9   8      197.91      192.55      7.74 o 
 -16   9   8      155.66      169.50      7.21 o 
 -15   9   8      505.37      503.08     18.99 o 
 -14   9   8      132.63      138.89      6.15 o 
 -13   9   8      104.99      106.76      5.40 o 
 -12   9   8       86.79       91.95      4.62 o 
 -11   9   8       30.00       35.30      3.79 o 
 -10   9   8      939.37      955.64     16.20 o 
  -9   9   8       16.81       18.00      3.15 o 
  -8   9   8      407.77      414.78      9.57 o 
  -7   9   8      120.80      113.28      4.16 o 
  -6   9   8        6.52        7.83      4.11 o 
  -5   9   8      485.31      511.99     10.86 o 
  -4   9   8      219.55      208.47      6.47 o 
  -3   9   8     1410.16     1422.33     25.33 o 
  -2   9   8      539.40      535.26     13.20 o 
  -1   9   8       84.16       81.02      6.87 o 
   0   9   8      155.32      153.27      6.46 o 
   1   9   8      847.46      821.29     16.54 o 
   2   9   8       66.12       75.23      5.50 o 
   3   9   8      835.40      850.20     13.54 o 
   4   9   8       40.11       39.57      3.95 o 
   5   9   8      528.70      540.65     12.40 o 
   6   9   8      207.98      208.68      6.50 o 
   7   9   8       42.38       43.10      5.02 o 
   8   9   8      329.20      335.27      9.11 o 
   9   9   8      293.70      290.82     13.01 o 
  10   9   8      839.35      806.57     22.48 o 
  11   9   8      126.15      125.95     13.35 o 
  12   9   8       19.62       24.25      8.35 o 
  13   9   8        6.61        2.64      8.02 o 
 -19  10   8      221.49      256.95     18.30 o 
 -18  10   8        2.94        8.02      6.18 o 
 -17  10   8      173.00      206.10      7.26 o 
 -16  10   8      274.46      278.38      8.93 o 
 -15  10   8       12.97       11.61      5.87 o 
 -14  10   8        8.08        9.20      4.80 o 
 -13  10   8       64.44       69.68      5.11 o 
 -12  10   8      381.01      405.53      8.80 o 
 -11  10   8        1.43        4.33      3.95 o 
 -10  10   8      343.44      351.71      8.56 o 
  -9  10   8       46.04       65.40      3.72 o 
  -8  10   8        5.41        4.28      4.31 o 
  -7  10   8       11.53       14.71      3.50 o 
  -6  10   8      403.65      412.29      9.82 o 
  -5  10   8      142.48      135.06     12.04 o 
  -4  10   8      219.00      228.37      9.83 o 
  -3  10   8       41.53       39.05      8.73 o 
  -2  10   8       36.49       28.06      9.43 o 
  -1  10   8      432.58      414.69     16.11 o 
   0  10   8       25.72       25.74      7.36 o 
   1  10   8      378.76      395.56     10.15 o 
   2  10   8        8.67       10.18      3.40 o 
   3  10   8        2.22        1.49      3.80 o 
   4  10   8        5.29        6.31      4.86 o 
   5  10   8       18.12       25.13      4.97 o 
   6  10   8      301.30      316.12      8.82 o 
   7  10   8      126.62      136.52      6.38 o 
   8  10   8      166.05      184.58      6.86 o 
   9  10   8       24.16       22.02      6.67 o 
  10  10   8       64.80       59.04      8.26 o 
  11  10   8       15.86       18.34      8.11 o 
  12  10   8      268.99      287.98     14.76 o 
 -17  11   8        0.99       -6.48      6.44 o 
 -16  11   8       99.61      100.36      6.74 o 
 -15  11   8      141.61      151.70      6.51 o 
 -14  11   8      226.82      228.60      8.60 o 
 -13  11   8        1.52        2.78      5.35 o 
 -12  11   8       58.78       55.56      4.97 o 
 -11  11   8       10.10       10.69      4.15 o 
 -10  11   8       60.83       71.10      4.29 o 
  -9  11   8        1.84        1.65      6.34 o 
  -8  11   8      211.74      237.41      5.82 o 
  -7  11   8      171.45      161.01      6.43 o 
  -6  11   8       57.26       56.38      4.21 o 
  -5  11   8      107.99       94.35      7.04 o 
  -4  11   8       64.95       56.81     10.18 o 
  -3  11   8      472.54      503.01     21.70 o 
  -2  11   8       16.60       10.24     13.82 o 
  -1  11   8      343.72      307.72     16.03 o 
   0  11   8      168.55      161.14      9.84 o 
   1  11   8        6.56       11.53      4.94 o 
   2  11   8      139.42      141.20      9.10 o 
   3  11   8      469.39      470.09     10.71 o 
   4  11   8       45.16       55.13      5.12 o 
   5  11   8       37.44       38.00      4.98 o 
   6  11   8       38.57       38.23      5.23 o 
   7  11   8       57.93       67.56      6.19 o 
   8  11   8       37.14       28.54      6.14 o 
   9  11   8       17.22       16.39      6.32 o 
  10  11   8      155.24      161.45      7.92 o 
 -15  12   8       15.21       21.12      5.97 o 
 -14  12   8      198.12      200.54      7.89 o 
 -13  12   8       18.18       23.66      5.49 o 
 -12  12   8       60.18       63.52      6.29 o 
 -11  12   8      160.96      154.92      5.92 o 
 -10  12   8      171.94      171.06      5.95 o 
  -9  12   8      372.13      383.32      9.61 o 
  -8  12   8       11.54        8.79      3.83 o 
  -7  12   8       16.30       15.15      5.25 o 
  -6  12   8        2.91        1.99      6.67 o 
  -5  12   8       41.52       32.25     10.50 o 
  -4  12   8      211.45      230.75     13.63 o 
  -3  12   8      372.91      367.37     17.49 o 
  -2  12   8       14.45        7.24     10.23 o 
  -1  12   8      136.00      118.06     14.81 o 
   0  12   8       49.77       43.40      9.63 o 
   1  12   8        9.17        9.96      5.87 o 
   2  12   8      130.97      133.15      5.69 o 
   3  12   8        9.30        6.14      6.69 o 
   4  12   8      193.81      207.76      8.62 o 
   5  12   8       44.82       44.04      8.16 o 
   6  12   8       19.95       13.35      6.24 o 
   7  12   8       28.82       34.13      7.69 o 
   8  12   8      118.92      128.99     10.99 o 
 -12  13   8       49.76       51.80      6.11 o 
 -11  13   8        5.69       14.63      5.57 o 
 -10  13   8       58.78       68.14      8.50 o 
  -9  13   8       40.07       57.78      4.62 o 
  -8  13   8        6.10        5.54      4.23 o 
  -7  13   8      131.30      125.23      4.96 o 
  -6  13   8       20.11       19.87      4.74 o 
  -5  13   8      398.62      390.27     27.16 o 
  -4  13   8        3.03       -0.60      5.44 o 
  -3  13   8       18.99       -5.08     10.58 o 
  -2  13   8       95.30       87.17      6.69 o 
  -1  13   8       21.01       17.71      6.23 o 
   0  13   8      203.93      213.29     12.63 o 
   1  13   8       13.49        6.07      4.87 o 
   2  13   8        1.52       -1.95      5.07 o 
   3  13   8        7.07        0.03      4.72 o 
   4  13   8       16.98       14.84      5.14 o 
   5  13   8       86.39       97.32      6.05 o 
  -7  14   8       12.24       14.90      4.62 o 
  -6  14   8      144.36      152.84      9.83 o 
  -5  14   8        0.68       -1.97      5.92 o 
  -4  14   8       43.24       44.32      6.59 o 
  -3  14   8        1.39      -13.11      7.38 o 
  -2  14   8       87.91       94.63     19.40 o 
  -1  14   8      199.48      201.56     10.81 o 
   0  14   8        1.31       -3.79      6.58 o 
 -24   1   9       19.84       14.15      9.68 o 
 -23   1   9       39.39       46.68      9.85 o 
 -22   1   9        2.45       -2.14      6.62 o 
 -21   1   9       16.40       22.47      5.39 o 
 -20   1   9      384.95      398.29     10.61 o 
 -19   1   9        0.43        4.48      4.83 o 
 -18   1   9      167.03      161.71      4.90 o 
 -17   1   9       89.20       80.57      4.09 o 
 -16   1   9      214.71      202.18      5.68 o 
 -15   1   9      232.67      230.34      5.51 o 
 -14   1   9       33.02       31.21      3.44 o 
 -13   1   9      297.82      305.08      6.54 o 
 -12   1   9      238.61      211.66      6.23 o 
 -11   1   9       36.61       28.20      3.95 o 
 -10   1   9       90.35       88.53      4.54 o 
  -9   1   9      253.31      271.59      7.45 o 
  -8   1   9       19.45       15.65      3.74 o 
  -7   1   9     3359.77     3136.13     48.33 o 
  -6   1   9        3.16       -1.89      3.31 o 
  -5   1   9      269.11      251.74      6.60 o 
  -4   1   9      337.72      299.59      6.92 o 
  -3   1   9      814.04      799.61     13.24 o 
  -2   1   9      353.99      340.30      7.57 o 
  -1   1   9       72.45       68.04      4.73 o 
   0   1   9      825.44      805.88     13.30 o 
   1   1   9     1102.10     1061.17     16.76 o 
   2   1   9        9.26        8.47      3.74 o 
   3   1   9      671.43      657.30     11.74 o 
   4   1   9      296.81      299.41      7.71 o 
   5   1   9        8.09       10.48      4.05 o 
   6   1   9     1087.90     1059.59     15.96 o 
   7   1   9       32.84       37.20      4.71 o 
   8   1   9      244.89      242.08      7.99 o 
   9   1   9      243.32      255.12      7.25 o 
  10   1   9        8.65        6.32      4.64 o 
  11   1   9      304.59      296.10      8.31 o 
  12   1   9        8.91        8.53      5.15 o 
  13   1   9       14.41       10.97      6.75 o 
  14   1   9      360.74      347.25     12.31 o 
  15   1   9        6.60        5.92      7.77 o 
  16   1   9      164.04      167.12     13.91 o 
  17   1   9        3.38       14.13     11.22 o 
 -24   2   9       38.80       49.41     10.10 o 
 -23   2   9        7.56        4.19      6.63 o 
 -22   2   9      162.73      176.40      8.34 o 
 -21   2   9      303.64      310.52      9.71 o 
 -20   2   9       18.10       16.98      5.71 o 
 -19   2   9       55.59       55.46      5.87 o 
 -18   2   9       84.57       87.53      5.67 o 
 -17   2   9       22.89       28.26      4.22 o 
 -16   2   9      576.43      581.95      8.90 o 
 -15   2   9       49.44       43.48      3.58 o 
 -14   2   9      210.33      211.25      5.29 o 
 -13   2   9      223.64      216.33      5.44 o 
 -12   2   9       50.22       56.66      3.78 o 
 -11   2   9      855.53      833.46     13.57 o 
 -10   2   9       88.96       89.61      5.76 o 
  -9   2   9      601.62      584.56     11.10 o 
  -8   2   9     1307.16     1242.62     18.76 o 
  -7   2   9        0.29        0.36      3.08 o 
  -6   2   9      669.91      673.77     11.34 o 
  -5   2   9      514.59      530.77      9.52 o 
  -4   2   9      456.43      433.27      8.40 o 
  -3   2   9     3212.53     3094.94     40.80 o 
  -2   2   9      737.88      727.21     11.37 o 
  -1   2   9       31.87       26.77      3.17 o 
   0   2   9      686.47      674.28     10.85 o 
   1   2   9      313.36      289.84      6.51 o 
   2   2   9     1376.25     1361.38     21.52 o 
   3   2   9        6.31        6.66      3.39 o 
   4   2   9      276.23      259.71      6.67 o 
   5   2   9     1729.37     1687.95     29.26 o 
   6   2   9       19.66       21.73      3.83 o 
   7   2   9     1340.68     1333.79     27.30 o 
   8   2   9      290.68      300.30      7.69 o 
   9   2   9       65.12       55.09      4.86 o 
  10   2   9      684.14      691.27     12.34 o 
  11   2   9      290.91      312.46      9.08 o 
  12   2   9      151.46      146.47      8.13 o 
  13   2   9      297.76      301.76     13.60 o 
  14   2   9      134.66      145.98      8.81 o 
  15   2   9      348.51      343.83     12.60 o 
  16   2   9       52.26       64.78     10.06 o 
  17   2   9       43.69       54.37     10.64 o 
 -24   3   9        3.02        3.19      7.08 o 
 -23   3   9       47.78       49.97      7.27 o 
 -22   3   9       12.45       10.27      6.79 o 
 -21   3   9       33.72       45.03      6.60 o 
 -20   3   9      267.06      286.79     16.16 o 
 -19   3   9        0.76       -2.36      5.23 o 
 -18   3   9      674.26      704.70     17.80 o 
 -17   3   9        4.97        0.63      4.91 o 
 -16   3   9       42.56       40.89      4.96 o 
 -15   3   9      798.41      810.81     13.28 o 
 -14   3   9      510.31      522.43      8.44 o 
 -13   3   9      359.63      381.84      7.00 o 
 -12   3   9      325.51      307.34      6.21 o 
 -11   3   9        0.11        0.73      3.83 o 
 -10   3   9      563.86      523.95     10.41 o 
  -9   3   9      183.88      216.09      6.02 o 
  -8   3   9       31.22       49.29      3.80 o 
  -7   3   9     1220.24     1244.70     18.80 o 
  -6   3   9       17.58       16.21      3.13 o 
  -5   3   9     1778.85     1743.17     25.46 o 
  -4   3   9      254.89      246.29      7.64 o 
  -3   3   9       95.56       87.05      3.85 o 
  -2   3   9     1301.15     1311.46     19.86 o 
  -1   3   9      201.11      196.65      5.28 o 
   0   3   9      634.48      603.25      9.96 o 
   1   3   9     1344.29     1275.31     18.11 o 
   2   3   9       65.74       52.56      4.60 o 
   3   3   9      930.16      931.59     14.75 o 
   4   3   9      241.00      251.24      7.24 o 
   5   3   9      169.57      156.63      5.15 o 
   6   3   9     1225.50     1162.06     17.31 o 
   7   3   9      111.37      103.12      5.60 o 
   8   3   9      458.12      437.08      9.22 o 
   9   3   9      423.71      413.86     12.88 o 
  10   3   9        2.33       -2.62      5.44 o 
  11   3   9      290.92      286.53     16.49 o 
  12   3   9        5.62       10.28      6.76 o 
  13   3   9      343.33      360.13     12.42 o 
  14   3   9      410.18      409.45     17.31 o 
  15   3   9       40.27       44.50      9.78 o 
  16   3   9      167.44      151.75     17.31 o 
 -24   4   9       40.48       53.56      7.62 o 
 -23   4   9        1.01       -2.78      6.82 o 
 -22   4   9        1.28        8.10      6.67 o 
 -21   4   9       20.62       15.88      6.34 o 
 -20   4   9        4.60        4.91      7.79 o 
 -19   4   9       10.90        5.53      5.41 o 
 -18   4   9       16.85       17.42      5.33 o 
 -17   4   9      145.68      150.21      6.55 o 
 -16   4   9      178.18      197.29      6.79 o 
 -15   4   9        9.16       15.72      4.93 o 
 -14   4   9      269.88      256.41      7.60 o 
 -13   4   9        4.80        4.43      4.03 o 
 -12   4   9      144.97      143.68      5.48 o 
 -11   4   9      125.80      133.33      6.32 o 
 -10   4   9       97.28       86.71      4.45 o 
  -9   4   9       38.18       56.11      4.00 o 
  -8   4   9      118.32      103.16      4.07 o 
  -7   4   9       42.55       39.23      3.82 o 
  -6   4   9        4.33        2.28      3.00 o 
  -5   4   9       19.17       29.79      3.12 o 
  -4   4   9        5.84       -0.01      2.87 o 
  -3   4   9      198.47      217.85      5.74 o 
  -2   4   9        1.08        0.14      3.11 o 
  -1   4   9      117.11      110.81      5.46 o 
   0   4   9       16.45       24.40      3.32 o 
   1   4   9       66.11       66.06      3.68 o 
   2   4   9       38.64       43.53      3.63 o 
   3   4   9      144.45      126.05      4.53 o 
   4   4   9        6.02        4.40      3.55 o 
   5   4   9        1.13        0.28      4.21 o 
   6   4   9       93.51       83.20      4.95 o 
   7   4   9        4.86        9.60      6.00 o 
   8   4   9       39.18       38.63      5.34 o 
   9   4   9       53.41       57.65      6.75 o 
  10   4   9       45.49       43.33      7.41 o 
  11   4   9        9.61        3.76      6.48 o 
  12   4   9       23.43       26.07      6.98 o 
  13   4   9      315.97      319.79     11.79 o 
  14   4   9        0.89        2.04      7.66 o 
  15   4   9        7.93        2.56      9.51 o 
  16   4   9       12.99        7.97      9.86 o 
 -23   5   9       33.76       33.43      7.19 o 
 -22   5   9        1.00        0.52      6.64 o 
 -21   5   9       33.15       43.31      6.68 o 
 -20   5   9       39.23       53.24      6.57 o 
 -19   5   9      165.63      146.77      6.83 o 
 -18   5   9       47.62       38.17      6.10 o 
 -17   5   9      337.12      308.73      8.89 o 
 -16   5   9       42.01       50.58      5.25 o 
 -15   5   9       93.90       92.91      5.21 o 
 -14   5   9       86.73       83.28      5.96 o 
 -13   5   9       45.35       46.52      4.12 o 
 -12   5   9       52.36       47.56      3.77 o 
 -11   5   9       38.93       31.91      3.62 o 
 -10   5   9      106.12       92.11      4.27 o 
  -9   5   9       62.76       50.13      3.85 o 
  -8   5   9      366.81      335.24     10.05 o 
  -7   5   9        2.87        3.68      2.92 o 
  -6   5   9      724.90      681.18     10.54 o 
  -5   5   9      170.90      156.35      5.35 o 
  -4   5   9     1355.68     1274.40     19.91 o 
  -3   5   9        2.04       -0.90      3.60 o 
  -2   5   9        2.71       -2.94      2.72 o 
  -1   5   9       81.67       84.65      3.58 o 
   0   5   9       43.66       45.73      3.53 o 
   1   5   9      256.20      241.69      6.93 o 
   2   5   9       24.40       31.26      3.42 o 
   3   5   9        2.64        9.99      4.06 o 
   4   5   9       66.00       69.63      4.10 o 
   5   5   9       48.03       49.81      4.12 o 
   6   5   9      108.45      102.98      5.70 o 
   7   5   9      115.01      119.72      6.07 o 
   8   5   9       16.97       19.61      5.82 o 
   9   5   9      109.62      102.59      7.07 o 
  10   5   9        4.32      -10.09      6.18 o 
  11   5   9       71.18       69.01      7.25 o 
  12   5   9      177.70      181.27      8.83 o 
  13   5   9        6.10        0.71      7.33 o 
  14   5   9       35.95       31.46      9.42 o 
  15   5   9        7.64        9.53     10.13 o 
 -22   6   9        1.11       -5.74      6.71 o 
 -21   6   9       30.16       27.83      6.70 o 
 -20   6   9        0.25       -2.70      6.07 o 
 -19   6   9      970.59      989.88     18.12 o 
 -18   6   9       53.21       45.46      5.69 o 
 -17   6   9      272.19      283.17     11.48 o 
 -16   6   9      320.22      322.17     10.85 o 
 -15   6   9      662.77      658.21     11.02 o 
 -14   6   9      536.17      534.20     11.04 o 
 -13   6   9      212.21      204.40      6.43 o 
 -12   6   9       68.42       69.42      4.21 o 
 -11   6   9      142.05      132.54      4.58 o 
 -10   6   9      108.06      109.85      4.19 o 
  -9   6   9      112.69      118.36      4.72 o 
  -8   6   9     1445.86     1379.60     23.01 o 
  -7   6   9       15.84        8.58      5.13 o 
  -6   6   9     1154.51     1168.33     24.32 o 
  -5   6   9        8.81       -0.09      4.41 o 
  -4   6   9      163.90      160.39      6.06 o 
  -3   6   9      897.24      835.39     16.04 o 
  -2   6   9        2.14       -5.32      4.38 o 
  -1   6   9      797.46      780.77     15.20 o 
   0   6   9      435.28      425.34      9.13 o 
   1   6   9        0.77        4.20      3.46 o 
   2   6   9     1548.19     1524.58     21.78 o 
   3   6   9      113.72      106.17      6.26 o 
   4   6   9      193.09      195.95      6.20 o 
   5   6   9     1101.96     1086.79     17.61 o 
   6   6   9       73.38       74.20      6.41 o 
   7   6   9      626.76      587.50     11.40 o 
   8   6   9       25.84       19.92      5.07 o 
   9   6   9        2.28        6.36      5.99 o 
  10   6   9      511.12      480.78     13.28 o 
  11   6   9       10.26       14.97      6.87 o 
  12   6   9      442.18      449.44     14.03 o 
  13   6   9       16.87        7.94      8.87 o 
  14   6   9       12.64        4.74      9.95 o 
  15   6   9      371.80      399.01     17.45 o 
 -21   7   9       25.51       32.56      6.46 o 
 -20   7   9      135.28      159.43      7.75 o 
 -19   7   9       33.50       26.71      6.58 o 
 -18   7   9       49.79       55.50      4.91 o 
 -17   7   9       91.38       95.42      5.04 o 
 -16   7   9        1.63        7.06      4.29 o 
 -15   7   9      608.91      652.49     10.97 o 
 -14   7   9        1.93        3.72      3.95 o 
 -13   7   9       16.66       17.74      3.89 o 
 -12   7   9      275.46      274.79      6.59 o 
 -11   7   9       59.74       60.90      5.28 o 
 -10   7   9      448.75      476.67      8.97 o 
  -9   7   9       66.32       66.64      5.68 o 
  -8   7   9      209.83      229.46      6.33 o 
  -7   7   9      202.13      208.36      9.86 o 
  -6   7   9       23.41       20.98      8.45 o 
  -5   7   9      108.91      130.91      6.68 o 
  -4   7   9     1250.21     1240.08     22.22 o 
  -3   7   9       18.16       21.45      4.73 o 
  -2   7   9      549.66      563.27     15.56 o 
  -1   7   9      325.39      317.80      9.19 o 
   0   7   9       12.33        0.38      4.84 o 
   1   7   9     1219.59     1205.97     18.96 o 
   2   7   9      203.17      210.35      6.45 o 
   3   7   9      145.45      160.19      5.93 o 
   4   7   9        7.87        7.44      4.03 o 
   5   7   9       65.78       52.42      4.65 o 
   6   7   9     1283.47     1246.74     19.89 o 
   7   7   9        1.65        5.78      5.03 o 
   8   7   9      411.27      399.79     10.40 o 
   9   7   9      113.67      111.23      6.48 o 
  10   7   9      221.40      213.89      8.80 o 
  11   7   9      169.88      171.89      9.77 o 
  12   7   9      139.37      126.38      9.79 o 
  13   7   9      184.96      182.26     10.75 o 
  14   7   9      247.59      254.21     14.60 o 
 -20   8   9       30.19       32.83      8.76 o 
 -19   8   9      311.78      340.96     14.22 o 
 -18   8   9      177.38      172.37      8.73 o 
 -17   8   9      110.61      135.64      5.87 o 
 -16   8   9        7.42       11.24      4.68 o 
 -15   8   9       91.60      103.53      5.27 o 
 -14   8   9      541.84      584.08     10.22 o 
 -13   8   9        1.52        7.46      3.89 o 
 -12   8   9      644.46      678.30     10.98 o 
 -11   8   9       10.87       10.98      3.50 o 
 -10   8   9      149.38      155.46      4.81 o 
  -9   8   9        4.39        0.58      3.14 o 
  -8   8   9      447.26      491.83     13.12 o 
  -7   8   9      212.45      214.75      8.45 o 
  -6   8   9      668.25      702.24     16.22 o 
  -5   8   9      108.34       92.61      6.76 o 
  -4   8   9      263.75      253.74      9.24 o 
  -3   8   9       70.35       76.20      5.57 o 
  -2   8   9        1.13      -10.39      5.22 o 
  -1   8   9      245.07      240.43      9.33 o 
   0   8   9       35.03       31.35      6.87 o 
   1   8   9      460.91      462.81     12.69 o 
   2   8   9      382.59      382.86      9.07 o 
   3   8   9       18.00       11.68      4.27 o 
   4   8   9       16.61       20.57      4.36 o 
   5   8   9      301.33      303.05      8.80 o 
   6   8   9       12.72       15.44      5.14 o 
   7   8   9      372.01      354.03     12.47 o 
   8   8   9        4.03        8.80      5.53 o 
   9   8   9       58.96       70.58      6.28 o 
  10   8   9      107.19      121.12      7.64 o 
  11   8   9        1.80        2.24      6.67 o 
  12   8   9       97.13      106.64      9.22 o 
  13   8   9        1.15       -1.07     11.98 o 
 -19   9   9       59.35       65.96      6.82 o 
 -18   9   9        9.40        5.36      6.06 o 
 -17   9   9       25.05       17.87      5.76 o 
 -16   9   9       51.53       58.84      8.09 o 
 -15   9   9       68.65       64.31      5.45 o 
 -14   9   9       23.37       15.45      4.38 o 
 -13   9   9        0.50       -3.23      3.79 o 
 -12   9   9       19.87       13.69      3.76 o 
 -11   9   9      100.71       95.06      4.25 o 
 -10   9   9       89.06      107.62      4.85 o 
  -9   9   9       94.63       84.27      4.01 o 
  -8   9   9      110.98      103.92      5.25 o 
  -7   9   9      217.14      207.52      5.98 o 
  -6   9   9       20.09       24.58      5.37 o 
  -5   9   9       10.07        6.75      4.94 o 
  -4   9   9       11.77        7.08      6.70 o 
  -3   9   9       23.17       22.75      8.01 o 
  -2   9   9      118.28      106.24      9.42 o 
  -1   9   9       54.87       44.55      6.97 o 
   0   9   9       26.90       27.81      3.92 o 
   1   9   9        0.91       -0.72      4.08 o 
   2   9   9       20.92       19.12      3.46 o 
   3   9   9        3.99        3.64      3.56 o 
   4   9   9       86.99      101.00      5.45 o 
   5   9   9        7.79       13.68      4.90 o 
   6   9   9      140.05      136.77      6.48 o 
   7   9   9       23.75       14.51      5.51 o 
   8   9   9       22.30       23.02      6.55 o 
   9   9   9        0.53      -12.37      7.12 o 
  10   9   9        0.47       -7.03      7.49 o 
  11   9   9       16.50       11.87     10.92 o 
 -18  10   9      264.83      255.62     10.19 o 
 -17  10   9       12.13       20.48      6.05 o 
 -16  10   9       76.94       75.51      5.90 o 
 -15  10   9       25.22        9.52      5.15 o 
 -14  10   9        2.67       -6.08      4.59 o 
 -13  10   9       55.11       53.14      4.48 o 
 -12  10   9       41.85       46.25      4.29 o 
 -11  10   9      211.33      206.15      5.83 o 
 -10  10   9       20.77       20.70      5.52 o 
  -9  10   9       55.59       55.04      3.63 o 
  -8  10   9       14.07       12.30      4.13 o 
  -7  10   9        4.70       -2.79      3.64 o 
  -6  10   9      185.76      190.03      8.26 o 
  -5  10   9      476.36      430.29     25.02 o 
  -4  10   9      191.37      186.33     11.17 o 
  -3  10   9      132.35      115.73     15.09 o 
  -2  10   9       42.50       32.50     10.95 o 
  -1  10   9       96.22       87.74     14.44 o 
   0  10   9      110.77      107.69     10.36 o 
   1  10   9       15.00        4.37      4.99 o 
   2  10   9      244.69      248.53      8.69 o 
   3  10   9       19.48       18.63      4.20 o 
   4  10   9       33.70       39.98      4.66 o 
   5  10   9       49.29       50.87      4.97 o 
   6  10   9       67.60       53.82      6.62 o 
   7  10   9       55.71       54.23      7.34 o 
   8  10   9       95.41       85.86     11.23 o 
   9  10   9        2.40        3.31      7.58 o 
  10  10   9       58.69       63.25      8.38 o 
 -16  11   9        3.08       -3.37      6.11 o 
 -15  11   9       49.00       55.85      6.07 o 
 -14  11   9      106.30      108.73      6.38 o 
 -13  11   9      214.44      224.31     11.86 o 
 -12  11   9       87.22       89.89      4.95 o 
 -11  11   9        5.89        8.82      3.92 o 
 -10  11   9        4.73        0.32      3.73 o 
  -9  11   9      301.07      280.33      9.91 o 
  -8  11   9       49.57       56.38      5.26 o 
  -7  11   9      728.85      729.66     16.30 o 
  -6  11   9        0.65      -19.69     13.53 o 
  -5  11   9      117.02      105.07     15.50 o 
  -4  11   9       93.34       87.52     15.34 o 
  -3  11   9        0.26      -17.47     13.86 o 
  -2  11   9      226.51      217.44     18.37 o 
  -1  11   9       43.99       33.06     14.19 o 
   0  11   9      114.29      103.10     16.08 o 
   1  11   9       66.87       68.08      5.87 o 
   2  11   9        0.76       -6.10      4.25 o 
   3  11   9      145.60      164.54      6.44 o 
   4  11   9      415.16      405.56     16.65 o 
   5  11   9       76.60       82.64      5.98 o 
   6  11   9      235.42      252.97      8.71 o 
   7  11   9        1.78       -2.08      7.33 o 
   8  11   9       37.89       53.48      8.20 o 
 -13  12   9        0.96        3.43      4.97 o 
 -12  12   9        5.40        4.17      4.83 o 
 -11  12   9      458.12      494.81     19.27 o 
 -10  12   9       19.78       13.88      4.31 o 
  -9  12   9      162.42      169.97      6.10 o 
  -8  12   9       40.15       35.84      6.01 o 
  -7  12   9       22.31       19.75      9.36 o 
  -6  12   9       36.56       38.22     15.91 o 
  -5  12   9       21.09       12.96     14.68 o 
  -4  12   9      161.40      175.37     18.05 o 
  -3  12   9      223.79      231.06     19.44 o 
  -2  12   9        2.70      -13.94     14.19 o 
  -1  12   9       25.27       29.61     15.58 o 
   0  12   9       94.96       94.04      7.87 o 
   1  12   9        5.48       -2.27      8.37 o 
   2  12   9      242.60      268.91      9.91 o 
   3  12   9      135.89      153.98     12.63 o 
   4  12   9       57.33       65.94      6.11 o 
   5  12   9        9.36       10.45      5.94 o 
   6  12   9       25.43       32.23     15.83 o 
 -10  13   9      106.27      105.89      5.65 o 
  -9  13   9       42.73       42.46      5.09 o 
  -8  13   9        8.53        5.61      8.24 o 
  -7  13   9      215.92      209.88     29.45 o 
  -6  13   9      229.56      265.43     20.92 o 
  -5  13   9        4.17      -10.99     15.67 o 
  -4  13   9       58.26       37.32     15.67 o 
  -3  13   9        1.54      -20.26     14.85 o 
  -2  13   9       37.16        7.79     15.91 o 
  -1  13   9       15.06        7.63     15.17 o 
   0  13   9      177.62      178.15     19.19 o 
   1  13   9        1.00        1.97      7.30 o 
   2  13   9       11.87        6.26      5.53 o 
 -24   0  10        9.40       16.16     14.11 o 
 -23   0  10       66.20       68.00     14.60 o 
 -22   0  10       19.94        9.35     13.21 o 
 -21   0  10      266.42      310.05     15.30 o 
 -20   0  10      145.72      154.78      7.19 o 
 -19   0  10       24.53       26.85      5.66 o 
 -18   0  10        5.53       -6.28      5.83 o 
 -17   0  10       60.65       48.85      6.00 o 
 -16   0  10     1540.85     1575.92     28.50 o 
 -15   0  10      482.06      494.77     12.24 o 
 -14   0  10      476.66      476.31     13.00 o 
 -13   0  10      370.24      373.86     11.48 o 
 -12   0  10        2.11       -2.50      6.53 o 
 -11   0  10       75.31       76.98      6.75 o 
 -10   0  10     1052.81      970.95     22.69 o 
  -9   0  10       18.54       14.65      5.51 o 
  -8   0  10     1832.05     1791.23     37.82 o 
  -7   0  10      633.04      579.63     15.22 o 
  -6   0  10        9.36        4.96      5.38 o 
  -5   0  10      869.34      838.74     29.49 o 
  -4   0  10     2618.97     2503.69     56.10 o 
  -3   0  10     3255.89     3163.86     87.81 o 
  -2   0  10       98.83       75.14      6.24 o 
  -1   0  10     2824.06     2702.95     55.22 o 
   0   0  10       88.31       88.73      7.29 o 
   1   0  10      844.95      824.98     19.90 o 
   2   0  10     1056.43     1038.16     23.96 o 
   3   0  10     2948.91     2827.65     78.76 o 
   4   0  10      861.71      808.10     32.48 o 
   5   0  10      460.00      450.33     25.49 o 
   6   0  10       32.94       38.00      7.20 o 
   7   0  10      181.27      197.74      9.71 o 
   8   0  10     1500.00     1486.87     49.66 o 
   9   0  10      275.73      303.40     12.89 o 
  10   0  10      435.98      382.63     14.77 o 
  11   0  10       99.49      101.06      9.61 o 
  12   0  10      452.24      489.30     14.23 o 
  13   0  10      680.59      699.64     21.14 o 
  14   0  10       80.38       65.58     13.24 o 
  15   0  10      206.50      212.11     19.11 o 
 -24   1  10      186.58      190.67     12.76 o 
 -23   1  10      313.13      335.50     16.43 o 
 -22   1  10       19.30       24.23      6.33 o 
 -21   1  10       60.20       52.60      6.57 o 
 -20   1  10        5.28       -0.88      6.85 o 
 -19   1  10      448.30      461.69      9.26 o 
 -18   1  10       29.52       36.35      4.06 o 
 -17   1  10      364.97      371.55      7.35 o 
 -16   1  10        5.87        5.17      3.70 o 
 -15   1  10       43.53       36.44      3.68 o 
 -14   1  10       14.02       15.58      4.00 o 
 -13   1  10      349.58      347.57      7.74 o 
 -12   1  10      876.10      824.59     26.61 o 
 -11   1  10       31.14       32.29      4.70 o 
 -10   1  10      359.61      380.24      9.25 o 
  -9   1  10      283.24      251.20      8.21 o 
  -8   1  10     1527.97     1396.86     23.21 o 
  -7   1  10     1456.41     1374.80     21.00 o 
  -6   1  10      346.15      332.34      8.06 o 
  -5   1  10      378.78      356.65      7.97 o 
  -4   1  10       19.07       15.10      3.91 o 
  -3   1  10      581.23      547.00     10.50 o 
  -2   1  10       32.62       26.51      3.94 o 
  -1   1  10      892.92      855.86     15.43 o 
   0   1  10       50.98       52.48      4.31 o 
   1   1  10      747.53      704.29     16.16 o 
   2   1  10       29.97       26.36      5.39 o 
   3   1  10        2.40        7.89      4.15 o 
   4   1  10      259.10      264.92      7.80 o 
   5   1  10      953.42      955.37     28.10 o 
   6   1  10     1406.97     1403.04     29.08 o 
   7   1  10      255.12      250.95     10.00 o 
   8   1  10      392.91      402.78      9.20 o 
   9   1  10        8.30        3.37      4.69 o 
  10   1  10      192.84      191.02      6.71 o 
  11   1  10        4.62       -0.33      5.29 o 
  12   1  10      839.26      867.33     16.58 o 
  13   1  10        1.39       13.98      7.01 o 
  14   1  10      156.73      153.71      9.42 o 
  15   1  10        2.60        4.60     12.77 o 
 -24   2  10      208.35      198.41     17.47 o 
 -23   2  10        0.94        2.80      7.21 o 
 -22   2  10       65.97       58.72      6.75 o 
 -21   2  10      163.68      181.88      7.67 o 
 -20   2  10      166.20      166.12      7.30 o 
 -19   2  10       12.60        8.51      5.61 o 
 -18   2  10        2.46       -3.19      5.25 o 
 -17   2  10       69.94       73.31      4.81 o 
 -16   2  10        0.58       -1.06      3.52 o 
 -15   2  10       98.64      113.77      4.49 o 
 -14   2  10      543.96      542.58      8.76 o 
 -13   2  10       53.12       56.25      3.93 o 
 -12   2  10      280.70      287.29      8.11 o 
 -11   2  10       34.86       40.38      4.48 o 
 -10   2  10      135.24      141.50      5.46 o 
  -9   2  10       49.32       49.74      3.93 o 
  -8   2  10        0.96        0.58      3.43 o 
  -7   2  10      374.64      347.42      8.25 o 
  -6   2  10       60.65       52.57      4.89 o 
  -5   2  10       47.80       45.88      4.35 o 
  -4   2  10        0.34       -1.04      3.67 o 
  -3   2  10      460.04      419.13      8.88 o 
  -2   2  10        4.32       -2.50      3.68 o 
  -1   2  10      500.62      501.63     10.79 o 
   0   2  10       24.46       18.40      3.63 o 
   1   2  10       31.63       37.72      3.83 o 
   2   2  10        5.05        2.37      3.76 o 
   3   2  10      395.14      401.33      8.37 o 
   4   2  10      775.52      743.94     17.53 o 
   5   2  10      101.50      120.07      5.30 o 
   6   2  10      176.01      187.19      7.87 o 
   7   2  10      273.91      263.58      9.41 o 
   8   2  10      366.28      346.88      8.55 o 
   9   2  10        2.65        8.70      4.89 o 
  10   2  10      238.03      241.01      8.04 o 
  11   2  10       13.66       15.71      6.92 o 
  12   2  10       14.91       16.64      7.46 o 
  13   2  10       25.26       25.40      7.66 o 
  14   2  10        0.57        1.45      9.46 o 
  15   2  10        4.05       11.03      9.98 o 
 -23   3  10       29.63       32.48      9.09 o 
 -22   3  10      124.17      116.97      7.84 o 
 -21   3  10       36.84       48.16      6.54 o 
 -20   3  10      129.72      132.28      7.03 o 
 -19   3  10       30.79       40.07      5.93 o 
 -18   3  10      171.95      184.22      7.31 o 
 -17   3  10       40.74       39.47      5.58 o 
 -16   3  10      197.49      196.04      6.94 o 
 -15   3  10      607.42      623.03     11.26 o 
 -14   3  10       63.70       55.85      3.86 o 
 -13   3  10       74.29       70.71      3.95 o 
 -12   3  10        9.73       12.73      4.24 o 
 -11   3  10      196.61      186.08      6.55 o 
 -10   3  10      171.41      144.82      5.51 o 
  -9   3  10      787.06      732.19     13.56 o 
  -8   3  10        2.07       -1.27      3.44 o 
  -7   3  10       74.36       57.80      4.01 o 
  -6   3  10       16.38       18.28      3.57 o 
  -5   3  10      422.78      435.25      8.67 o 
  -4   3  10      261.58      240.92      6.56 o 
  -3   3  10        4.13       -0.32      4.00 o 
  -2   3  10     1605.08     1531.02     24.15 o 
  -1   3  10      155.74      157.16      4.96 o 
   0   3  10        7.68        2.81      3.53 o 
   1   3  10       45.08       52.43      4.72 o 
   2   3  10      573.65      560.15     10.03 o 
   3   3  10      145.02      145.01      8.59 o 
   4   3  10      805.98      775.31     12.72 o 
   5   3  10       73.77       74.95      4.83 o 
   6   3  10       35.24       37.10      4.69 o 
   7   3  10       12.22        9.74      4.46 o 
   8   3  10      316.02      294.10     15.35 o 
   9   3  10      604.66      576.22     23.07 o 
  10   3  10       44.54       50.52      6.29 o 
  11   3  10      333.09      322.44     13.35 o 
  12   3  10       14.67        7.68      7.06 o 
  13   3  10        0.48       -8.40      8.87 o 
  14   3  10       17.29       17.71      9.23 o 
  15   3  10      123.41      132.60     12.11 o 
 -23   4  10       41.66       51.76      7.25 o 
 -22   4  10       38.56       39.84      7.11 o 
 -21   4  10       29.47       41.47      6.51 o 
 -20   4  10      319.67      308.17      9.72 o 
 -19   4  10      104.88      117.50      6.71 o 
 -18   4  10      478.73      467.11     11.25 o 
 -17   4  10        0.40       -2.97      5.14 o 
 -16   4  10        4.97        5.02      5.02 o 
 -15   4  10       22.35       24.16      4.90 o 
 -14   4  10       52.84       46.97      4.89 o 
 -13   4  10      393.74      351.89      8.71 o 
 -12   4  10      147.06      137.62      4.79 o 
 -11   4  10      758.87      740.77     13.89 o 
 -10   4  10      127.81      132.41      5.33 o 
  -9   4  10       66.07       58.52      4.93 o 
  -8   4  10      361.81      349.07      8.67 o 
  -7   4  10     1196.15     1146.78     17.74 o 
  -6   4  10     1649.41     1629.98     24.21 o 
  -5   4  10     1078.26     1062.48     16.68 o 
  -4   4  10        2.40       -6.85      4.06 o 
  -3   4  10       81.99       71.54      4.24 o 
  -2   4  10      642.11      606.76     10.90 o 
  -1   4  10        7.56        3.48      3.51 o 
   0   4  10     1733.79     1697.85     30.44 o 
   1   4  10        9.17        3.16      3.65 o 
   2   4  10      380.08      385.81      9.21 o 
   3   4  10      207.68      201.93     11.27 o 
   4   4  10      320.32      328.30     11.25 o 
   5   4  10      767.01      776.71     14.48 o 
   6   4  10      619.19      618.12     12.32 o 
   7   4  10      836.00      861.34     20.72 o 
   8   4  10      291.42      302.71      9.38 o 
   9   4  10        0.47        0.98      5.71 o 
  10   4  10        7.52       16.15      6.52 o 
  11   4  10      344.61      343.58     12.05 o 
  12   4  10       13.83       10.49      7.36 o 
  13   4  10      701.24      708.51     21.03 o 
  14   4  10       15.80        8.39      9.73 o 
 -22   5  10      183.75      204.40      8.90 o 
 -21   5  10        2.59        0.92      6.60 o 
 -20   5  10      301.98      336.02     10.67 o 
 -19   5  10      170.16      177.20      7.44 o 
 -18   5  10        1.00        6.70      5.52 o 
 -17   5  10      240.31      249.88      8.31 o 
 -16   5  10      982.66     1001.60     17.90 o 
 -15   5  10      590.20      617.67     12.63 o 
 -14   5  10       56.65       55.22      4.94 o 
 -13   5  10      250.32      262.07      9.51 o 
 -12   5  10       29.81       35.74      4.56 o 
 -11   5  10      164.12      158.84      6.54 o 
 -10   5  10       48.31       60.67      4.99 o 
  -9   5  10      905.97      939.49     18.79 o 
  -8   5  10      156.18      158.54      6.37 o 
  -7   5  10      540.28      569.97     12.62 o 
  -6   5  10       27.48       20.79      3.84 o 
  -5   5  10      131.73      121.70      5.97 o 
  -4   5  10     2153.13     2198.65     35.53 o 
  -3   5  10     1203.51     1202.36     20.66 o 
  -2   5  10     1104.34     1081.57     18.94 o 
  -1   5  10       74.44       73.77      5.49 o 
   0   5  10       30.15       26.02      5.01 o 
   1   5  10      187.60      200.16      9.86 o 
   2   5  10      782.05      760.22     13.72 o 
   3   5  10      834.87      816.65     14.46 o 
   4   5  10      840.78      832.88     14.80 o 
   5   5  10       65.53       73.34      5.47 o 
   6   5  10       18.89       19.18      6.62 o 
   7   5  10      218.72      203.61      7.46 o 
   8   5  10      141.52      134.11      6.85 o 
   9   5  10      878.14      879.42     19.23 o 
  10   5  10        5.48        9.46      6.73 o 
  11   5  10      465.04      454.00     13.23 o 
  12   5  10       40.00       31.37      8.70 o 
  13   5  10       47.45       45.08      9.27 o 
  14   5  10      176.59      169.57     18.91 o 
 -22   6  10      118.01      137.79      9.47 o 
 -21   6  10        5.53        8.61      6.77 o 
 -20   6  10       20.84       21.62      6.30 o 
 -19   6  10        1.51        7.53      5.99 o 
 -18   6  10      229.83      260.48      8.83 o 
 -17   6  10      136.98      136.68      9.41 o 
 -16   6  10       83.92      105.58      6.01 o 
 -15   6  10      277.67      275.21      8.86 o 
 -14   6  10       80.62       74.54      5.30 o 
 -13   6  10      156.86      182.67      6.40 o 
 -12   6  10       69.77       60.79      4.63 o 
 -11   6  10      429.54      460.64      8.99 o 
 -10   6  10       51.71       34.78      4.37 o 
  -9   6  10       11.66       17.71      4.05 o 
  -8   6  10       90.98       98.59      4.66 o 
  -7   6  10      148.54      167.16      5.55 o 
  -6   6  10      395.00      401.90     11.10 o 
  -5   6  10       43.51       55.33      4.74 o 
  -4   6  10      284.70      300.50     10.63 o 
  -3   6  10        2.42       -2.74      3.38 o 
  -2   6  10       29.00       34.22      5.79 o 
  -1   6  10       13.27       17.09      3.69 o 
   0   6  10      917.98      929.24     15.40 o 
   1   6  10       20.19       26.95      3.83 o 
   2   6  10        3.14        1.63      4.19 o 
   3   6  10       52.49       54.43      4.87 o 
   4   6  10      146.14      141.22      6.23 o 
   5   6  10      488.13      462.72     11.11 o 
   6   6  10        2.13        7.65      5.30 o 
   7   6  10      682.02      675.07     14.24 o 
   8   6  10        5.79       -0.50      6.51 o 
   9   6  10        3.67        8.52      6.45 o 
  10   6  10        2.60        3.95      6.76 o 
  11   6  10      139.92      137.96     16.18 o 
  12   6  10       35.26       17.78      9.32 o 
  13   6  10       96.50       92.11     16.12 o 
 -21   7  10        1.55        1.78      7.10 o 
 -20   7  10       25.07       23.07      6.48 o 
 -19   7  10      414.62      417.73     11.02 o 
 -18   7  10        0.53       -4.31      5.69 o 
 -17   7  10        2.70       10.42      5.30 o 
 -16   7  10       91.55       98.28      5.76 o 
 -15   7  10      254.34      256.08      8.04 o 
 -14   7  10       87.41       76.61      4.89 o 
 -13   7  10      284.75      288.15      7.54 o 
 -12   7  10      240.85      233.30      6.89 o 
 -11   7  10       29.89       37.41      4.04 o 
 -10   7  10        1.70        0.89      3.59 o 
  -9   7  10       48.52       70.65      4.64 o 
  -8   7  10      335.86      323.97      8.32 o 
  -7   7  10      111.82      120.94     11.75 o 
  -6   7  10      548.15      513.72     13.78 o 
  -5   7  10      101.35      101.61      5.83 o 
  -4   7  10        8.56       -0.77      4.95 o 
  -3   7  10        7.45        8.56      5.15 o 
  -2   7  10      373.30      366.71     10.06 o 
  -1   7  10      250.46      226.36      8.02 o 
   0   7  10      112.36      108.21      5.05 o 
   1   7  10      173.28      170.50      6.09 o 
   2   7  10       60.28       69.01      4.59 o 
   3   7  10        0.23        5.39      4.25 o 
   4   7  10       32.60       29.45      5.81 o 
   5   7  10      477.41      470.57     11.30 o 
   6   7  10       15.89       26.15      6.02 o 
   7   7  10       54.24       49.88      6.52 o 
   8   7  10      105.57      106.59      7.36 o 
   9   7  10        7.57       14.21      7.36 o 
  10   7  10        3.76       -5.57      7.81 o 
  11   7  10       66.73       63.33      9.61 o 
  12   7  10      111.94      114.48     11.12 o 
 -19   8  10        2.25        1.36      6.00 o 
 -18   8  10       25.36       16.17      5.71 o 
 -17   8  10      733.35      713.93     14.22 o 
 -16   8  10      233.11      242.84      7.64 o 
 -15   8  10       16.56       10.81      4.56 o 
 -14   8  10       96.41      102.68      5.09 o 
 -13   8  10       11.52       19.37      4.40 o 
 -12   8  10      214.97      205.58      6.32 o 
 -11   8  10       88.96       98.93      4.61 o 
 -10   8  10      218.23      206.73      5.94 o 
  -9   8  10        5.17        7.57      3.51 o 
  -8   8  10      644.71      658.27     12.90 o 
  -7   8  10       59.95       63.51      6.71 o 
  -6   8  10       17.21        9.27      5.98 o 
  -5   8  10       15.06       -2.69      6.66 o 
  -4   8  10      883.39      860.42     28.09 o 
  -3   8  10     1040.51     1068.15     21.25 o 
  -2   8  10      198.63      194.09      7.35 o 
  -1   8  10      140.35      143.80     10.37 o 
   0   8  10        6.40       -0.21      6.14 o 
   1   8  10      433.96      406.16     10.35 o 
   2   8  10       59.55       60.65      4.62 o 
   3   8  10      306.78      301.86      8.08 o 
   4   8  10        3.20        4.72      4.65 o 
   5   8  10      244.84      240.40      8.02 o 
   6   8  10        5.19        6.80      5.41 o 
   7   8  10        3.20       -5.54      6.19 o 
   8   8  10      104.01      108.50      8.19 o 
   9   8  10      211.75      197.14     13.27 o 
  10   8  10      566.92      577.46     24.48 o 
  11   8  10       58.17       73.89     19.69 o 
 -18   9  10      230.30      223.27     10.41 o 
 -17   9  10      327.25      343.20     10.54 o 
 -16   9  10       27.40       27.20      5.59 o 
 -15   9  10        2.31       -1.93      4.63 o 
 -14   9  10      117.94      117.41      5.34 o 
 -13   9  10       49.07       45.77      4.58 o 
 -12   9  10      424.58      458.79      9.26 o 
 -11   9  10       12.26       16.35      4.02 o 
 -10   9  10      127.80      138.35      4.82 o 
  -9   9  10       75.75       88.81      4.08 o 
  -8   9  10       67.71       67.63      4.82 o 
  -7   9  10      161.58      179.57      8.58 o 
  -6   9  10      242.93      255.27      9.70 o 
  -5   9  10      246.31      256.07     10.13 o 
  -4   9  10      235.31      230.37     11.37 o 
  -3   9  10        1.43       -7.01     11.73 o 
  -2   9  10       26.73       16.44      7.26 o 
  -1   9  10      340.63      350.88     13.15 o 
   0   9  10       23.54       28.97      6.61 o 
   1   9  10      508.04      530.02     11.23 o 
   2   9  10       34.27       28.40      4.62 o 
   3   9  10       22.90       31.12      4.65 o 
   4   9  10      298.29      316.34      9.14 o 
   5   9  10       77.13       77.39      5.89 o 
   6   9  10      274.54      300.77     10.05 o 
   7   9  10      173.28      182.10     13.22 o 
   8   9  10       51.79       59.05      7.77 o 
   9   9  10       14.24       14.79      9.51 o 
  10   9  10        4.82       17.47     11.40 o 
 -16  10  10      120.25      140.97      6.99 o 
 -15  10  10      118.41      122.79      6.39 o 
 -14  10  10      463.11      495.31     11.20 o 
 -13  10  10        6.42       -1.44      4.48 o 
 -12  10  10       10.29       11.43      5.13 o 
 -11  10  10       32.52       27.77      4.19 o 
 -10  10  10      205.72      216.24      9.24 o 
  -9  10  10      116.82      130.75      4.86 o 
  -8  10  10      351.30      352.71     11.00 o 
  -7  10  10       53.65       55.54      6.78 o 
  -6  10  10       10.85       11.28      8.31 o 
  -5  10  10       21.58       15.02      8.61 o 
  -4  10  10      269.32      265.10     13.33 o 
  -3  10  10      304.77      326.03     16.20 o 
  -2  10  10       37.75       16.23      8.74 o 
  -1  10  10      274.28      299.19     12.15 o 
   0  10  10        4.06       -7.47      7.20 o 
   1  10  10       71.41       66.22      7.91 o 
   2  10  10       16.93       22.47      5.06 o 
   3  10  10      164.30      158.53      7.08 o 
   4  10  10      129.53      149.90      7.77 o 
   5  10  10       65.99       65.66      7.18 o 
   6  10  10        3.17       -4.81      9.11 o 
   7  10  10        1.50        6.13      7.25 o 
   8  10  10      166.91      170.85      9.31 o 
 -14  11  10        2.24        4.07      5.40 o 
 -13  11  10        7.05        7.34      4.93 o 
 -12  11  10      257.51      264.92      9.68 o 
 -11  11  10       62.74       64.80      4.57 o 
 -10  11  10       59.34       61.24      4.74 o 
  -9  11  10      106.84       99.36      9.48 o 
  -8  11  10       16.71       18.81      4.82 o 
  -7  11  10        9.96       14.68     14.44 o 
  -6  11  10        1.10       15.01     14.52 o 
  -5  11  10      637.51      647.74     32.48 o 
  -4  11  10        0.09      -10.50     14.27 o 
  -3  11  10      316.50      308.90     22.15 o 
  -2  11  10       44.37       27.48     14.60 o 
  -1  11  10       95.38       67.92     15.67 o 
   0  11  10       53.54       32.65     14.93 o 
   1  11  10      152.21      136.75     15.67 o 
   2  11  10      220.76      206.41      9.60 o 
   3  11  10        2.87       -1.12      6.48 o 
   4  11  10        0.32        1.85      6.91 o 
   5  11  10        3.34       -6.71      8.74 o 
   6  11  10       78.22       71.17      7.71 o 
 -11  12  10      107.99      113.55      6.04 o 
 -10  12  10       66.02       72.80      6.70 o 
  -9  12  10       27.52       32.43      5.58 o 
  -8  12  10        9.88       -4.59     15.09 o 
  -7  12  10      504.28      482.95     28.46 o 
  -6  12  10       12.28        5.58     15.42 o 
  -5  12  10        4.60      -23.05     14.03 o 
  -4  12  10      142.24      149.69     17.47 o 
  -3  12  10        0.43      -26.25     13.70 o 
  -2  12  10       43.30       33.38     15.58 o 
  -1  12  10       13.74      -14.93     13.94 o 
   0  12  10      169.05      174.87     17.72 o 
   1  12  10        3.56      -11.16     13.94 o 
   2  12  10      111.28      121.44     11.36 o 
 -23   1  11        1.43       -0.08     13.70 o 
 -22   1  11        8.74       12.48      6.52 o 
 -21   1  11       89.18       92.83      7.06 o 
 -20   1  11       61.70       63.91      6.43 o 
 -19   1  11        9.53        7.21      4.54 o 
 -18   1  11       28.22       34.73      4.66 o 
 -17   1  11       83.91       86.45      4.88 o 
 -16   1  11       23.45       17.85      4.26 o 
 -15   1  11       25.01       27.90      4.26 o 
 -14   1  11        5.59        8.23      4.24 o 
 -13   1  11      253.87      234.23      8.96 o 
 -12   1  11      278.75      261.10      9.15 o 
 -11   1  11      555.41      529.21     11.59 o 
 -10   1  11       62.47       44.63      4.75 o 
  -9   1  11        4.31       -1.75      4.23 o 
  -8   1  11        4.15       -6.25      4.26 o 
  -7   1  11        4.73        1.30      4.23 o 
  -6   1  11      107.05      101.72      5.07 o 
  -5   1  11      119.19      110.20      5.29 o 
  -4   1  11     1246.16     1208.28     19.11 o 
  -3   1  11      102.94       94.63      5.06 o 
  -2   1  11        2.38        6.98      4.32 o 
  -1   1  11        9.31        6.29      4.30 o 
   0   1  11      689.96      673.97     14.99 o 
   1   1  11      240.03      242.26      8.27 o 
   2   1  11      320.97      303.30     10.53 o 
   3   1  11        7.74       14.12      4.95 o 
   4   1  11       67.64       59.30      5.26 o 
   5   1  11       85.58       75.49      5.71 o 
   6   1  11       43.00       44.73      5.60 o 
   7   1  11      116.10      105.57      6.20 o 
   8   1  11      147.75      139.69      6.72 o 
   9   1  11      128.00      115.30      6.80 o 
  10   1  11       42.68       51.13      5.96 o 
  11   1  11       13.28       15.30      6.43 o 
  12   1  11       61.75       67.41      9.05 o 
  13   1  11       90.83       96.73     10.63 o 
 -23   2  11       43.54       35.45      7.30 o 
 -22   2  11       14.83        9.45      6.51 o 
 -21   2  11        2.50        4.07      6.19 o 
 -20   2  11      136.96      139.14      7.21 o 
 -19   2  11        2.26       -2.44      5.82 o 
 -18   2  11      343.92      370.11     10.12 o 
 -17   2  11      229.78      217.92      5.90 o 
 -16   2  11        3.47        9.26      3.85 o 
 -15   2  11      106.98      106.09      4.66 o 
 -14   2  11       25.97       29.08      4.02 o 
 -13   2  11      283.47      310.30      7.82 o 
 -12   2  11      192.53      188.34      6.80 o 
 -11   2  11       90.47       84.70      6.54 o 
 -10   2  11      368.58      364.84      9.52 o 
  -9   2  11      206.99      190.52      6.62 o 
  -8   2  11      196.53      203.06      9.41 o 
  -7   2  11      993.19      960.86     16.46 o 
  -6   2  11       41.39       29.73      4.43 o 
  -5   2  11      404.45      393.87      9.48 o 
  -4   2  11      181.20      173.77      5.94 o 
  -3   2  11       73.64       71.34      5.86 o 
  -2   2  11      875.50      835.52     15.33 o 
  -1   2  11       77.52       62.28      4.75 o 
   0   2  11      681.02      666.62     24.06 o 
   1   2  11      404.16      387.78     11.95 o 
   2   2  11        1.29        4.90      4.49 o 
   3   2  11      670.29      646.95     13.74 o 
   4   2  11      277.62      273.56      9.73 o 
   5   2  11      176.35      172.63      5.92 o 
   6   2  11      265.74      277.96     10.32 o 
   7   2  11       99.83       90.52      5.52 o 
   8   2  11      198.77      195.51      6.83 o 
   9   2  11       83.17       83.93      5.92 o 
  10   2  11      451.83      451.63     11.59 o 
  11   2  11      579.55      606.24     24.60 o 
  12   2  11      139.59      137.97     10.54 o 
  13   2  11       50.86       57.80     10.01 o 
 -22   3  11       10.66       28.23      6.80 o 
 -21   3  11       14.31       15.78      6.44 o 
 -20   3  11       26.86       28.10      6.25 o 
 -19   3  11       51.84       76.80      6.31 o 
 -18   3  11        5.49        9.82      5.78 o 
 -17   3  11       65.33       57.62      6.03 o 
 -16   3  11       40.11       30.44      5.35 o 
 -15   3  11      211.30      218.81      6.26 o 
 -14   3  11       17.72       21.95      3.88 o 
 -13   3  11      131.94      137.54      4.93 o 
 -12   3  11       59.60       70.54      5.24 o 
 -11   3  11      578.44      603.30     12.26 o 
 -10   3  11       33.43       41.06      4.82 o 
  -9   3  11      232.53      247.61      8.27 o 
  -8   3  11       39.45       45.33      4.34 o 
  -7   3  11      122.73      117.45      4.95 o 
  -6   3  11      329.84      354.97      8.30 o 
  -5   3  11      319.20      298.62      7.10 o 
  -4   3  11       49.80       53.32      4.12 o 
  -3   3  11        8.00        3.93      3.87 o 
  -2   3  11      509.09      523.49     10.82 o 
  -1   3  11      330.18      321.57      7.67 o 
   0   3  11      195.94      192.08      6.20 o 
   1   3  11      207.03      211.56      6.31 o 
   2   3  11      680.63      686.88     17.43 o 
   3   3  11       21.94       20.04      5.20 o 
   4   3  11      276.88      265.08      8.75 o 
   5   3  11       90.74       85.95      5.19 o 
   6   3  11      100.60      101.30      6.78 o 
   7   3  11      214.87      204.78      8.36 o 
   8   3  11      110.23      106.42      6.58 o 
   9   3  11       62.16       58.30      6.69 o 
  10   3  11       31.60       29.45     11.98 o 
  11   3  11       31.18       29.80      8.91 o 
  12   3  11      123.98      103.82     10.07 o 
  13   3  11       74.49       75.52      9.92 o 
 -22   4  11       80.97       96.30     10.75 o 
 -21   4  11        2.98       -0.46      6.28 o 
 -20   4  11        6.30        7.02      6.15 o 
 -19   4  11        5.68       10.48      5.87 o 
 -18   4  11        1.50        4.98      5.54 o 
 -17   4  11        4.17        1.78      5.51 o 
 -16   4  11        0.59        0.23      5.22 o 
 -15   4  11      129.33      157.42      6.57 o 
 -14   4  11       48.03       47.92      5.10 o 
 -13   4  11       86.55       96.13      6.33 o 
 -12   4  11       57.52       50.14      5.65 o 
 -11   4  11        1.31        0.61      4.60 o 
 -10   4  11      199.99      216.02      7.14 o 
  -9   4  11       28.22       35.63      4.64 o 
  -8   4  11       58.64       65.06      4.63 o 
  -7   4  11        9.11       11.78      4.07 o 
  -6   4  11        2.97        5.24      3.94 o 
  -5   4  11      323.66      322.97      7.90 o 
  -4   4  11       88.00       91.79      4.64 o 
  -3   4  11        1.72        0.33      3.89 o 
  -2   4  11       98.11      111.58      4.81 o 
  -1   4  11       42.08       39.81      4.38 o 
   0   4  11       69.41       78.85      4.68 o 
   1   4  11        0.46       -7.96      4.11 o 
   2   4  11       46.44       50.39      4.61 o 
   3   4  11        3.33        2.78      4.29 o 
   4   4  11       13.74       13.59      4.98 o 
   5   4  11       37.72       48.76      5.35 o 
   6   4  11      306.32      313.52      9.30 o 
   7   4  11        7.53       11.98      5.82 o 
   8   4  11      128.99      125.18      6.96 o 
   9   4  11       16.10       20.26      7.05 o 
  10   4  11       25.36       30.32      8.45 o 
  11   4  11       76.25       86.32     12.07 o 
  12   4  11        0.04       -2.71      8.86 o 
 -21   5  11      149.87      148.25      7.96 o 
 -20   5  11       54.21       53.76      6.55 o 
 -19   5  11        1.22       -5.62      5.83 o 
 -18   5  11       64.57       63.98      6.10 o 
 -17   5  11       38.12       43.65      7.72 o 
 -16   5  11      268.66      253.74      8.91 o 
 -15   5  11        1.53        5.86      5.06 o 
 -14   5  11      122.49      105.92      7.09 o 
 -13   5  11       28.18       43.13      4.99 o 
 -12   5  11       15.26       18.69      4.60 o 
 -11   5  11       71.71       60.48      5.84 o 
 -10   5  11       91.61       97.70      9.94 o 
  -9   5  11       50.89       51.25      5.32 o 
  -8   5  11      416.18      394.47     14.34 o 
  -7   5  11       28.64       27.33      4.80 o 
  -6   5  11      223.24      211.81      7.13 o 
  -5   5  11       11.86        6.32      4.41 o 
  -4   5  11       44.13       43.90      4.77 o 
  -3   5  11      494.62      479.15     10.88 o 
  -2   5  11      382.97      366.73     11.16 o 
  -1   5  11      573.61      548.61     12.27 o 
   0   5  11       15.12       13.56      4.53 o 
   1   5  11        1.26        0.00      4.47 o 
   2   5  11       17.14       16.34      4.80 o 
   3   5  11      254.11      224.88      7.34 o 
   4   5  11        4.43        3.62      4.80 o 
   5   5  11       69.34       61.69      5.91 o 
   6   5  11        0.11        4.97      5.62 o 
   7   5  11      184.20      187.36      7.63 o 
   8   5  11       19.62       24.80      6.79 o 
   9   5  11        9.19        6.13      7.60 o 
  10   5  11       88.61       93.51      9.29 o 
  11   5  11       31.58       32.19     13.37 o 
  12   5  11       90.58       93.49     10.70 o 
 -20   6  11        3.68       -8.76      6.25 o 
 -19   6  11        0.19       -3.87      6.04 o 
 -18   6  11        8.54        2.14      7.19 o 
 -17   6  11       65.26       69.27      6.09 o 
 -16   6  11      383.41      404.10     15.37 o 
 -15   6  11        4.08        5.59      5.17 o 
 -14   6  11        3.83        3.11      4.89 o 
 -13   6  11        5.35       11.51      6.25 o 
 -12   6  11      766.49      748.44     17.19 o 
 -11   6  11      107.26      121.68      9.23 o 
 -10   6  11      374.01      380.68     10.67 o 
  -9   6  11       14.06       19.72      5.31 o 
  -8   6  11       12.28        4.44      5.10 o 
  -7   6  11       79.84       84.27      5.31 o 
  -6   6  11       89.05       80.24      5.02 o 
  -5   6  11      122.09      127.52      5.49 o 
  -4   6  11       43.11       46.51      4.66 o 
  -3   6  11      374.20      385.61      9.54 o 
  -2   6  11       18.04        7.17      5.59 o 
  -1   6  11       56.22       50.20      4.67 o 
   0   6  11      129.66      136.82      5.75 o 
   1   6  11      417.82      411.43      9.67 o 
   2   6  11       33.79       36.63      4.76 o 
   3   6  11      377.98      370.84     10.06 o 
   4   6  11      130.10      131.11      6.47 o 
   5   6  11      210.78      212.39      8.01 o 
   6   6  11       65.11       55.62      6.13 o 
   7   6  11       49.05       41.47      6.65 o 
   8   6  11       91.66       96.40      8.50 o 
   9   6  11      101.43      102.37      9.01 o 
  10   6  11       62.41       60.29      8.90 o 
  11   6  11        6.83       19.88      9.81 o 
 -19   7  11      223.60      239.36      8.38 o 
 -18   7  11      172.84      162.28      7.21 o 
 -17   7  11       24.86       41.04      5.99 o 
 -16   7  11       24.79       30.09      5.52 o 
 -15   7  11        4.78        9.59      5.19 o 
 -14   7  11      163.69      182.91      6.56 o 
 -13   7  11      101.35      103.92      5.61 o 
 -12   7  11      420.11      439.67      9.89 o 
 -11   7  11        6.71        6.20      4.45 o 
 -10   7  11        2.64        1.70      5.01 o 
  -9   7  11       84.96       91.35      5.75 o 
  -8   7  11      700.65      733.04     18.49 o 
  -7   7  11      159.31      179.32     13.34 o 
  -6   7  11      962.13     1002.66     19.84 o 
  -5   7  11      170.39      151.96      6.57 o 
  -4   7  11        5.88        3.97      4.16 o 
  -3   7  11      149.58      150.89      7.01 o 
  -2   7  11        2.40       -1.22      4.42 o 
  -1   7  11      923.71      943.94     17.48 o 
   0   7  11       43.02       43.54      4.70 o 
   1   7  11      151.89      168.02      6.89 o 
   2   7  11       70.75       81.07      5.59 o 
   3   7  11      159.86      163.34     11.48 o 
   4   7  11      352.36      352.82      9.84 o 
   5   7  11       94.40       83.61      6.32 o 
   6   7  11       33.25       43.81     11.72 o 
   7   7  11       83.62       91.23      7.99 o 
   8   7  11      287.30      265.50     11.57 o 
   9   7  11      344.95      340.03     13.14 o 
  10   7  11      190.85      205.39     11.58 o 
 -18   8  11      126.48      127.92      7.68 o 
 -17   8  11        2.36       -1.18      5.48 o 
 -16   8  11      145.24      175.51      7.05 o 
 -15   8  11       35.00       23.96      5.25 o 
 -14   8  11        0.31       -1.31      4.78 o 
 -13   8  11       18.95       12.57      5.99 o 
 -12   8  11      261.48      287.95      8.16 o 
 -11   8  11      250.08      278.80      7.75 o 
 -10   8  11      265.25      301.91      8.06 o 
  -9   8  11      115.69      120.59      6.42 o 
  -8   8  11       44.46       36.58      4.42 o 
  -7   8  11       37.01       33.28      4.20 o 
  -6   8  11       33.14       30.82      6.48 o 
  -5   8  11      474.26      519.55     15.68 o 
  -4   8  11        2.51        0.48      9.35 o 
  -3   8  11      277.51      315.09     13.84 o 
  -2   8  11       18.22       13.26      4.03 o 
  -1   8  11        0.18       -0.85      4.47 o 
   0   8  11        3.27        5.07      4.77 o 
   1   8  11      114.33      121.63      5.90 o 
   2   8  11       90.72      101.38      5.93 o 
   3   8  11      375.29      376.07     10.20 o 
   4   8  11       33.70       30.10      5.73 o 
   5   8  11       67.35       72.85      7.16 o 
   6   8  11        2.68       -1.75      6.87 o 
   7   8  11       18.09       16.02      7.29 o 
   8   8  11       50.07       60.54      8.05 o 
   9   8  11        0.44        4.59     13.49 o 
 -17   9  11        1.31        1.14      9.56 o 
 -16   9  11       16.83       23.00      5.41 o 
 -15   9  11       40.62       36.47      5.43 o 
 -14   9  11       55.35       58.33      5.38 o 
 -13   9  11       70.73       72.22      5.33 o 
 -12   9  11        0.74       -1.67      5.45 o 
 -11   9  11       23.53       21.14      4.24 o 
 -10   9  11        1.24        3.53      3.97 o 
  -9   9  11       28.82       33.99      3.91 o 
  -8   9  11       44.02       35.65      6.83 o 
  -7   9  11      144.79      151.24      8.21 o 
  -6   9  11       59.15       65.28      7.23 o 
  -5   9  11       49.56       46.98      7.02 o 
  -4   9  11        8.55        0.94     18.58 o 
  -3   9  11       41.07       33.77      9.01 o 
  -2   9  11        1.15      -11.91      7.27 o 
  -1   9  11      146.51      155.94      8.15 o 
   0   9  11       56.94       57.44      4.82 o 
   1   9  11        5.76        7.22      4.53 o 
   2   9  11      137.13      129.38      5.68 o 
   3   9  11       14.09       15.86      5.99 o 
   4   9  11        3.78        1.59      6.32 o 
   5   9  11        6.97        3.93      6.54 o 
   6   9  11       36.07       40.92      7.27 o 
   7   9  11       34.46       34.65      7.30 o 
 -15  10  11      137.77      116.32     14.35 o 
 -14  10  11        9.40       12.90      5.66 o 
 -13  10  11       64.70       66.60      5.35 o 
 -12  10  11        4.69        3.44      4.43 o 
 -11  10  11        3.07        1.70      6.28 o 
 -10  10  11       20.14       16.40      4.61 o 
  -9  10  11      313.22      303.76      9.15 o 
  -8  10  11        0.92       -2.04      6.00 o 
  -7  10  11      113.40      122.59     16.15 o 
  -6  10  11        0.44       -6.10      8.86 o 
  -5  10  11       69.47       67.31     13.04 o 
  -4  10  11      187.54      188.77     16.65 o 
  -3  10  11        1.46      -17.00      8.50 o 
  -2  10  11      199.69      186.72     18.29 o 
  -1  10  11      136.39      132.83     12.71 o 
   0  10  11       68.76       69.48      8.17 o 
   1  10  11       13.10       13.93      6.83 o 
   2  10  11        8.89        8.89      6.72 o 
   3  10  11        6.56        0.78     10.72 o 
   4  10  11      218.16      225.01     17.22 o 
   5  10  11        0.58       -0.31      7.66 o 
 -12  11  11       21.15       24.58      5.07 o 
 -11  11  11      299.82      300.80     13.74 o 
 -10  11  11       12.94       16.19      4.41 o 
  -9  11  11      135.28      137.95     14.31 o 
  -8  11  11        9.32      -10.91     14.03 o 
  -7  11  11        4.04       -1.39     14.11 o 
  -6  11  11      114.19      116.96     15.67 o 
  -5  11  11       19.55      -10.66     13.94 o 
  -4  11  11      181.57      159.12     17.06 o 
  -3  11  11       11.23       -5.09     14.27 o 
  -2  11  11        6.28      -16.73     13.86 o 
  -1  11  11       22.26       23.46     13.94 o 
   0  11  11      133.72      142.88     16.81 o 
   1  11  11        5.46      -21.90     13.78 o 
   2  11  11      232.42      242.83     10.62 o 
  -6  12  11       53.77       41.83     15.26 o 
  -5  12  11        2.20       -1.64     14.11 o 
  -4  12  11       48.88       42.65     14.93 o 
 -21   0  12        7.85        7.31     15.17 o 
 -20   0  12       26.91       38.37      7.69 o 
 -19   0  12      513.13      508.57     13.94 o 
 -18   0  12       73.42       86.85      7.38 o 
 -17   0  12       13.25       10.82      6.50 o 
 -16   0  12      239.44      257.13      9.21 o 
 -15   0  12        3.17       -4.18      6.56 o 
 -14   0  12      154.35      154.06      8.44 o 
 -13   0  12       11.41       19.39      8.78 o 
 -12   0  12      558.37      558.58     25.71 o 
 -11   0  12        0.72        4.63      7.14 o 
 -10   0  12       33.91       61.96     10.18 o 
  -9   0  12        8.24       -0.96      6.92 o 
  -8   0  12      353.27      308.54     12.18 o 
  -7   0  12      227.06      245.59     15.29 o 
  -6   0  12      926.03      879.12     23.51 o 
  -5   0  12      845.06      827.44     20.90 o 
  -4   0  12       40.26       36.31      8.07 o 
  -3   0  12      132.54      120.98      8.74 o 
  -2   0  12        8.56       -2.98      6.75 o 
  -1   0  12     1674.85     1659.89     57.22 o 
   0   0  12      596.80      599.88     22.19 o 
   1   0  12      664.62      650.40     36.03 o 
   2   0  12       71.13       76.43      8.87 o 
   3   0  12      448.61      444.04     36.80 o 
   4   0  12      307.45      273.79     23.99 o 
   5   0  12      144.50      134.18      9.80 o 
   6   0  12      930.20      919.57     46.54 o 
   7   0  12        5.35       14.23      8.43 o 
   8   0  12      239.79      238.86     30.04 o 
   9   0  12       91.59       71.04      9.79 o 
  10   0  12      222.96      250.70     15.91 o 
  11   0  12       64.71       57.73     12.92 o 
  12   0  12      146.01      159.59     17.43 o 
 -22   1  12        1.16       -1.26      6.67 o 
 -21   1  12      521.77      566.60     13.41 o 
 -20   1  12      270.19      297.17      9.52 o 
 -19   1  12       10.46       18.73      5.02 o 
 -18   1  12       12.60       10.55      4.72 o 
 -17   1  12      317.47      314.64      7.68 o 
 -16   1  12      181.95      199.80      5.99 o 
 -15   1  12      219.68      212.42      7.15 o 
 -14   1  12      565.99      609.43     11.27 o 
 -13   1  12       23.57       19.96      5.62 o 
 -12   1  12       22.34       27.95      5.69 o 
 -11   1  12       19.51        9.35      5.07 o 
 -10   1  12      806.26      798.93     20.75 o 
  -9   1  12      553.46      510.63     10.90 o 
  -8   1  12      792.36      776.37     14.12 o 
  -7   1  12      302.55      288.36     12.94 o 
  -6   1  12        4.59       -3.16      4.53 o 
  -5   1  12      461.88      418.96      9.84 o 
  -4   1  12        0.73       -3.69      4.78 o 
  -3   1  12      453.03      445.58     10.19 o 
  -2   1  12      137.02      125.62      7.52 o 
  -1   1  12       43.31       46.76      5.17 o 
   0   1  12      416.51      403.74     13.70 o 
   1   1  12       26.38       23.24      5.02 o 
   2   1  12      111.99      111.56      6.94 o 
   3   1  12      237.87      222.18      7.20 o 
   4   1  12      527.41      541.88     15.53 o 
   5   1  12      228.15      241.59     14.39 o 
   6   1  12        7.54        2.95      5.86 o 
   7   1  12       15.77       14.54      5.93 o 
   8   1  12      295.39      303.15     15.71 o 
   9   1  12       86.84       88.88      7.79 o 
  10   1  12      487.39      518.17     25.34 o 
  11   1  12        7.71       -5.32     10.16 o 
 -22   2  12      438.49      443.25     12.18 o 
 -21   2  12      199.85      204.09      8.44 o 
 -20   2  12        0.12       -7.30      6.30 o 
 -19   2  12       39.57       42.19      6.34 o 
 -18   2  12      334.99      350.39     10.42 o 
 -17   2  12        0.05        2.31      4.44 o 
 -16   2  12      145.35      147.61      6.78 o 
 -15   2  12       28.26       31.23      4.30 o 
 -14   2  12       13.39        6.58      4.63 o 
 -13   2  12       81.91       82.32      7.77 o 
 -12   2  12      316.75      313.07     10.51 o 
 -11   2  12        6.32        6.23      5.83 o 
 -10   2  12        3.06        3.05      4.94 o 
  -9   2  12      720.54      692.48     13.37 o 
  -8   2  12      290.98      276.91      8.20 o 
  -7   2  12        3.50       -3.50      4.72 o 
  -6   2  12      154.95      146.74      7.07 o 
  -5   2  12      201.24      201.98      6.63 o 
  -4   2  12       48.88       37.74      4.97 o 
  -3   2  12      106.14      101.84      5.54 o 
  -2   2  12        2.26        0.92      4.76 o 
  -1   2  12        1.65       -3.83      4.74 o 
   0   2  12       13.76       14.08      4.88 o 
   1   2  12       31.38       36.64      5.18 o 
   2   2  12      166.32      156.95      6.49 o 
   3   2  12        6.00       -3.22      5.31 o 
   4   2  12        0.87        3.01      5.42 o 
   5   2  12      268.20      257.41      8.40 o 
   6   2  12      199.86      192.27      6.93 o 
   7   2  12        0.43        1.32      5.31 o 
   8   2  12        1.21        4.32      5.59 o 
   9   2  12      178.24      197.63      8.98 o 
  10   2  12        5.36        0.87      8.75 o 
  11   2  12       32.78       54.18      9.81 o 
 -21   3  12       71.96       82.17      7.27 o 
 -20   3  12      209.23      190.30      9.14 o 
 -19   3  12       59.37       64.47      6.55 o 
 -18   3  12       83.73       77.42      6.65 o 
 -17   3  12      220.95      217.03      7.84 o 
 -16   3  12        9.56       16.90      5.71 o 
 -15   3  12        0.87        3.88      4.49 o 
 -14   3  12       15.87       15.70      4.25 o 
 -13   3  12      386.23      372.41      9.99 o 
 -12   3  12        9.69        0.95      5.09 o 
 -11   3  12        6.66        6.41      4.80 o 
 -10   3  12       80.09       85.97      5.67 o 
  -9   3  12      103.61       96.63      5.43 o 
  -8   3  12        6.79        3.68      6.46 o 
  -7   3  12      188.95      173.10      7.32 o 
  -6   3  12      258.62      258.76      7.29 o 
  -5   3  12      198.72      184.03      7.04 o 
  -4   3  12       12.57       11.94      4.25 o 
  -3   3  12        5.11        2.84      4.80 o 
  -2   3  12       15.19        5.79      4.50 o 
  -1   3  12        7.80        6.28      4.46 o 
   0   3  12      239.59      220.69      6.71 o 
   1   3  12       18.27       25.73      6.34 o 
   2   3  12       16.27       17.17      4.76 o 
   3   3  12       11.28       16.82      4.99 o 
   4   3  12       96.42       92.76      5.45 o 
   5   3  12      164.37      157.89      6.35 o 
   6   3  12      269.37      269.55     11.51 o 
   7   3  12      190.31      178.18      7.49 o 
   8   3  12        1.87       -2.12      6.67 o 
   9   3  12       11.10        9.05      7.49 o 
  10   3  12       14.39        6.18      8.86 o 
  11   3  12      118.28      115.22     10.22 o 
 -21   4  12       29.46       30.99      7.92 o 
 -20   4  12      216.53      232.82     10.27 o 
 -19   4  12       36.65       39.85      6.45 o 
 -18   4  12       53.16       54.27      6.50 o 
 -17   4  12       43.49       46.89      8.71 o 
 -16   4  12      132.34      110.26      6.58 o 
 -15   4  12      302.97      320.71     11.35 o 
 -14   4  12       63.71       65.31      5.58 o 
 -13   4  12      110.02      118.15      8.32 o 
 -12   4  12       87.42       87.20      6.49 o 
 -11   4  12      240.02      234.73      7.99 o 
 -10   4  12       88.76       88.60      8.70 o 
  -9   4  12      845.59      862.16     16.11 o 
  -8   4  12      223.95      224.21      7.05 o 
  -7   4  12      128.67      134.62      5.67 o 
  -6   4  12        3.21        5.87      4.49 o 
  -5   4  12       30.10       26.22      4.46 o 
  -4   4  12      725.98      693.77     12.08 o 
  -3   4  12       22.89       18.39      4.52 o 
  -2   4  12      621.82      617.56     17.08 o 
  -1   4  12       96.45       82.63      5.92 o 
   0   4  12       14.03        8.73      4.55 o 
   1   4  12      292.25      300.78      8.09 o 
   2   4  12      488.65      490.22     11.52 o 
   3   4  12      375.50      385.96     15.77 o 
   4   4  12      231.83      228.26     12.23 o 
   5   4  12      134.58      140.90     10.89 o 
   6   4  12       18.56       22.40      5.86 o 
   7   4  12       78.50       85.74      7.19 o 
   8   4  12       11.57       17.37      7.35 o 
   9   4  12      487.89      496.35     25.90 o 
  10   4  12        0.42       -5.21      8.45 o 
 -20   5  12       90.06       86.75      8.21 o 
 -19   5  12       62.40       76.79      6.73 o 
 -18   5  12      271.29      274.24      9.07 o 
 -17   5  12      399.53      436.02     11.19 o 
 -16   5  12        3.75        1.03      5.69 o 
 -15   5  12        6.18        8.32      5.50 o 
 -14   5  12       36.84       34.25      5.48 o 
 -13   5  12      497.08      530.91     11.71 o 
 -12   5  12      174.15      187.72     13.53 o 
 -11   5  12      504.52      526.72     14.64 o 
 -10   5  12        1.21        1.11      5.52 o 
  -9   5  12       85.61       81.25      6.42 o 
  -8   5  12       48.47       55.93      6.24 o 
  -7   5  12      565.17      542.55     12.04 o 
  -6   5  12      177.80      191.01      7.72 o 
  -5   5  12       27.72       31.20      5.24 o 
  -4   5  12      960.31      957.97     16.74 o 
  -3   5  12       20.41       26.86      5.03 o 
  -2   5  12      218.89      214.35      8.10 o 
  -1   5  12       58.06       67.07      5.42 o 
   0   5  12      909.50      905.73     20.23 o 
   1   5  12      277.54      278.06     10.97 o 
   2   5  12       28.39       36.25      5.31 o 
   3   5  12       13.58        6.55      5.31 o 
   4   5  12       77.13       78.70      6.07 o 
   5   5  12      512.57      499.62     12.08 o 
   6   5  12       82.45       75.27      6.74 o 
   7   5  12      200.68      195.80     13.67 o 
   8   5  12        4.41        4.90      7.87 o 
   9   5  12       54.10       56.38      8.84 o 
  10   5  12       75.29       73.97     10.20 o 
 -19   6  12      118.93      110.46      8.35 o 
 -18   6  12       21.13       11.87      5.88 o 
 -17   6  12       12.85       15.05      5.96 o 
 -16   6  12      108.70      122.94      6.74 o 
 -15   6  12      277.81      322.37     10.53 o 
 -14   6  12        9.32        9.81      5.18 o 
 -13   6  12      374.26      401.91     10.66 o 
 -12   6  12       57.97       60.58      6.12 o 
 -11   6  12      184.96      193.73      8.38 o 
 -10   6  12       30.60       27.10      9.14 o 
  -9   6  12      153.04      158.32      7.91 o 
  -8   6  12     1023.46     1077.59     27.54 o 
  -7   6  12      220.10      235.58     11.87 o 
  -6   6  12        7.31       16.48      5.47 o 
  -5   6  12      168.65      167.02      6.64 o 
  -4   6  12       36.27       36.90      5.25 o 
  -3   6  12        0.34       -0.20      4.74 o 
  -2   6  12      220.64      238.17      7.58 o 
  -1   6  12       14.62        5.31      4.89 o 
   0   6  12       26.58       24.70      5.02 o 
   1   6  12       18.00       21.64      5.40 o 
   2   6  12       78.92       69.42      5.64 o 
   3   6  12      221.79      228.05      8.32 o 
   4   6  12       21.31       12.26      5.73 o 
   5   6  12      166.21      167.25     10.30 o 
   6   6  12        1.65        1.30      6.71 o 
   7   6  12       82.97       74.83      8.25 o 
   8   6  12        1.87        9.63      7.76 o 
   9   6  12       27.43       23.78      9.32 o 
 -18   7  12        7.78       10.66      6.90 o 
 -17   7  12      121.91      114.61      6.77 o 
 -16   7  12       42.48       43.93      5.89 o 
 -15   7  12       12.48       11.68      5.53 o 
 -14   7  12       58.72       62.62      5.69 o 
 -13   7  12       22.08       24.63      5.25 o 
 -12   7  12      124.03      129.86      6.13 o 
 -11   7  12        1.47       -2.58      4.75 o 
 -10   7  12      536.45      538.58     13.50 o 
  -9   7  12       10.44       14.92      6.20 o 
  -8   7  12        1.46        4.97      5.72 o 
  -7   7  12       51.77       58.60      6.36 o 
  -6   7  12      225.99      248.45      8.87 o 
  -5   7  12       10.71        4.75      5.21 o 
  -4   7  12       75.98       83.88      5.66 o 
  -3   7  12      213.84      195.28      7.38 o 
  -2   7  12        2.15        4.39      4.78 o 
  -1   7  12       17.53       20.95      4.91 o 
   0   7  12        4.20       -1.57      5.03 o 
   1   7  12      283.47      284.66      9.44 o 
   2   7  12        7.15       18.77      5.59 o 
   3   7  12      261.20      260.53      8.75 o 
   4   7  12       41.87       53.23      6.76 o 
   5   7  12        4.99       12.80      9.91 o 
   6   7  12       18.71       10.73      7.32 o 
   7   7  12       82.36       76.07      8.28 o 
   8   7  12       47.04       56.88      9.80 o 
 -16   8  12       22.46       36.47      5.88 o 
 -15   8  12        7.56        6.56      5.39 o 
 -14   8  12      353.90      356.66      9.69 o 
 -13   8  12       52.89       50.74      5.40 o 
 -12   8  12      155.47      162.68      6.25 o 
 -11   8  12        2.63        6.46      4.72 o 
 -10   8  12       33.92       38.89      4.84 o 
  -9   8  12      138.04      128.60      6.84 o 
  -8   8  12       13.41       16.25      8.03 o 
  -7   8  12       90.77       84.82      5.81 o 
  -6   8  12      273.79      257.16      9.91 o 
  -5   8  12      174.41      176.75      8.31 o 
  -4   8  12      115.28      117.43     13.08 o 
  -3   8  12        2.10       -7.72      5.10 o 
  -2   8  12       66.12       58.24      5.55 o 
  -1   8  12      568.29      559.24     12.40 o 
   0   8  12       94.34       98.42      8.23 o 
   1   8  12      287.31      290.97      9.07 o 
   2   8  12       21.65       23.11      6.03 o 
   3   8  12       30.61       33.37      6.22 o 
   4   8  12      131.47      129.11      8.26 o 
   5   8  12       44.64       42.48      7.42 o 
   6   8  12      138.70      154.89      9.07 o 
 -15   9  12       44.52       41.32      6.15 o 
 -14   9  12      117.66      135.55      9.06 o 
 -13   9  12       11.14       14.59      5.00 o 
 -12   9  12        1.03       -1.92      6.22 o 
 -11   9  12       17.43       21.75      4.77 o 
 -10   9  12      256.85      259.38      7.65 o 
  -9   9  12       80.29       89.56      5.28 o 
  -8   9  12      190.67      214.77      8.27 o 
  -7   9  12       18.30       22.55      8.67 o 
  -6   9  12        9.45       23.51      8.41 o 
  -5   9  12        3.39       -4.87      9.44 o 
  -4   9  12        6.41       -7.22     12.22 o 
  -3   9  12      311.40      356.80     22.15 o 
  -2   9  12       17.16        9.03      5.64 o 
  -1   9  12      110.93      130.42      6.76 o 
   0   9  12        7.74       12.23      5.56 o 
   1   9  12        9.55       10.92      8.31 o 
   2   9  12      116.79      134.11     13.28 o 
   3   9  12      206.82      206.99      9.53 o 
   4   9  12       38.89       45.77      6.97 o 
 -12  10  12      289.49      321.76     13.54 o 
 -11  10  12      155.57      163.97      5.90 o 
 -10  10  12       10.19        9.73      4.31 o 
  -9  10  12       18.84       13.30      5.33 o 
  -8  10  12        3.13        7.04      5.15 o 
  -7  10  12      427.07      533.23     26.08 o 
  -6  10  12      168.54      187.75     15.42 o 
  -5  10  12      213.19      263.05     19.11 o 
  -4  10  12        1.10       -4.10     12.47 o 
  -3  10  12       14.13       17.06     12.30 o 
  -2  10  12        5.27      -15.17     12.06 o 
  -1  10  12      214.26      241.07     19.69 o 
   0  10  12       68.39       88.87      6.68 o 
   1  10  12      186.44      196.59     18.95 o 
   2  10  12       75.46       87.93      8.53 o 
 -20   1  13        6.18        4.88      7.58 o 
 -19   1  13       24.50       20.56      6.98 o 
 -18   1  13      129.82      139.01      5.87 o 
 -17   1  13       16.70       17.39      4.91 o 
 -16   1  13        3.45        4.94      5.01 o 
 -15   1  13       65.44       60.86      5.94 o 
 -14   1  13        5.60        5.21      5.13 o 
 -13   1  13       27.47       25.17      6.12 o 
 -12   1  13        1.34       -4.66      5.95 o 
 -11   1  13        3.67        3.21      5.45 o 
 -10   1  13      294.16      286.05      8.79 o 
  -9   1  13        1.71       -2.33      5.24 o 
  -8   1  13      139.62      139.64      8.42 o 
  -7   1  13       57.50       44.33      7.22 o 
  -6   1  13       67.09       60.44      5.75 o 
  -5   1  13        3.07       -6.90      5.29 o 
  -4   1  13        8.57        2.28      5.16 o 
  -3   1  13       24.39       28.26      5.64 o 
  -2   1  13      370.09      343.88      9.72 o 
  -1   1  13       70.22       78.21      6.92 o 
   0   1  13       30.71       33.66      6.03 o 
   1   1  13        2.09        0.63      5.43 o 
   2   1  13       19.75       11.59      5.76 o 
   3   1  13      484.88      467.66     11.87 o 
   4   1  13        5.78       -3.66      5.84 o 
   5   1  13       57.77       45.83      6.38 o 
   6   1  13        7.97        9.81      6.90 o 
   7   1  13        2.70       -2.01      7.93 o 
   8   1  13       54.02       45.47      8.43 o 
   9   1  13       14.20       17.30      8.87 o 
 -20   2  13        6.81        3.54      6.43 o 
 -19   2  13        3.87        3.78      6.43 o 
 -18   2  13        5.76        4.70      6.56 o 
 -17   2  13      123.70      148.72      7.56 o 
 -16   2  13       31.83       37.66      6.13 o 
 -15   2  13       76.69       97.53      5.56 o 
 -14   2  13       63.25       69.45      7.55 o 
 -13   2  13        0.85       -3.32      6.93 o 
 -12   2  13       84.52      102.93      7.00 o 
 -11   2  13      223.51      237.38      8.71 o 
 -10   2  13        0.16       -3.65      5.39 o 
  -9   2  13      243.82      229.90      8.95 o 
  -8   2  13       15.12       12.42      5.32 o 
  -7   2  13       40.00       45.11      6.35 o 
  -6   2  13      141.71      152.00      7.17 o 
  -5   2  13        1.12       -3.29      5.27 o 
  -4   2  13      622.30      631.09     15.22 o 
  -3   2  13      164.09      148.46      6.65 o 
  -2   2  13       46.09       56.62      5.63 o 
  -1   2  13      187.42      189.05      8.36 o 
   0   2  13      162.29      149.26      7.26 o 
   1   2  13       32.04       27.76      5.85 o 
   2   2  13       72.24       65.31      6.18 o 
   3   2  13       83.71       84.91      6.45 o 
   4   2  13      207.99      211.70      7.98 o 
   5   2  13       69.66       63.75      6.74 o 
   6   2  13       91.62       84.52      8.34 o 
   7   2  13      257.02      264.56      9.78 o 
   8   2  13        1.15       -5.91      8.05 o 
   9   2  13      116.48      136.43      9.96 o 
 -20   3  13        0.72       -6.73      7.62 o 
 -19   3  13       15.70        8.41      6.51 o 
 -18   3  13        4.42        4.07      6.26 o 
 -17   3  13        0.74       -2.72      5.89 o 
 -16   3  13       32.62       39.07      6.18 o 
 -15   3  13       68.56       68.66      6.23 o 
 -14   3  13        8.56        8.57      5.83 o 
 -13   3  13      297.21      314.25      9.72 o 
 -12   3  13       80.25       84.33      6.53 o 
 -11   3  13       80.14       65.31      5.59 o 
 -10   3  13       20.07       18.93      5.23 o 
  -9   3  13        0.27       -6.31      4.66 o 
  -8   3  13      169.10      181.45      7.65 o 
  -7   3  13        8.85        3.21      5.26 o 
  -6   3  13       13.33        2.87      5.31 o 
  -5   3  13       44.01       43.13      5.46 o 
  -4   3  13       28.10       18.31      5.31 o 
  -3   3  13       29.16       38.04      5.56 o 
  -2   3  13      284.94      281.17     10.05 o 
  -1   3  13       11.26        9.29      5.02 o 
   0   3  13      215.56      228.98      7.97 o 
   1   3  13       31.49       20.73      5.22 o 
   2   3  13        2.07        3.65      5.04 o 
   3   3  13      134.01      128.29      6.18 o 
   4   3  13       11.64       16.55      5.49 o 
   5   3  13       57.92       51.29      7.11 o 
   6   3  13       35.70       38.93      8.66 o 
   7   3  13       31.71       30.55      8.22 o 
   8   3  13       92.78       81.62      9.33 o 
   9   3  13       48.91       62.15     10.69 o 
 -19   4  13       27.04       29.99      6.47 o 
 -18   4  13        0.94       -9.23      6.24 o 
 -17   4  13       25.07       30.67      6.22 o 
 -16   4  13        0.01        6.46      5.90 o 
 -15   4  13       19.87       28.45      6.01 o 
 -14   4  13        3.07        1.43      5.61 o 
 -13   4  13        7.66        6.78      5.61 o 
 -12   4  13       10.73       11.72      6.55 o 
 -11   4  13      102.26       95.11      7.15 o 
 -10   4  13      201.86      220.46      7.60 o 
  -9   4  13       56.05       51.54      5.94 o 
  -8   4  13       95.89       94.79      5.57 o 
  -7   4  13      108.45      119.59      5.70 o 
  -6   4  13       54.13       54.93      6.03 o 
  -5   4  13       54.75       48.16      5.08 o 
  -4   4  13       48.55       59.71      7.28 o 
  -3   4  13        3.77       -1.70      4.74 o 
  -2   4  13       55.46       61.43      5.39 o 
  -1   4  13        4.60       -0.21      4.68 o 
   0   4  13        0.85       -0.59      4.93 o 
   1   4  13       13.63       17.33      5.64 o 
   2   4  13       22.83       24.25      5.65 o 
   3   4  13       31.01       25.09      6.22 o 
   4   4  13       62.40       69.56      7.05 o 
   5   4  13        0.01       -7.22      7.27 o 
   6   4  13        4.59        1.12      7.61 o 
   7   4  13       10.45       17.70      8.16 o 
   8   4  13       37.93       68.12     11.52 o 
 -18   5  13        1.77       -1.11      6.21 o 
 -17   5  13        1.95        0.00      5.90 o 
 -16   5  13       14.01       22.07      6.14 o 
 -15   5  13       22.44       20.36      5.97 o 
 -14   5  13       38.03       33.46      5.98 o 
 -13   5  13       28.33       31.30      5.66 o 
 -12   5  13        0.96        6.94      6.42 o 
 -11   5  13       34.55       37.95      7.11 o 
 -10   5  13        9.42        1.28      5.96 o 
  -9   5  13       54.86       58.65      6.58 o 
  -8   5  13       74.93       82.36      7.85 o 
  -7   5  13      126.24      117.75      7.09 o 
  -6   5  13       13.43       13.25      5.30 o 
  -5   5  13      165.92      158.08      6.67 o 
  -4   5  13       30.73       28.95      5.49 o 
  -3   5  13      108.46       93.85      6.05 o 
  -2   5  13       10.54        2.51      5.38 o 
  -1   5  13      124.53      111.60      6.80 o 
   0   5  13        2.55        2.65      5.33 o 
   1   5  13      195.64      182.67      7.07 o 
   2   5  13      115.08      127.49      7.54 o 
   3   5  13        2.18        8.28      6.16 o 
   4   5  13        4.44        6.84      7.52 o 
   5   5  13        4.65        9.39      7.65 o 
   6   5  13       48.69       34.29      8.18 o 
   7   5  13       27.83       33.65      9.41 o 
 -17   6  13       15.46       12.99      7.00 o 
 -16   6  13       20.49       10.09      6.01 o 
 -15   6  13       59.32       57.74      6.30 o 
 -14   6  13      393.66      400.21     10.34 o 
 -13   6  13        3.03        3.55      5.53 o 
 -12   6  13        1.24       -3.33      5.29 o 
 -11   6  13       22.71       15.78      6.31 o 
 -10   6  13      133.02      121.02      8.08 o 
  -9   6  13      182.43      197.05      9.04 o 
  -8   6  13        1.78       -3.34      6.06 o 
  -7   6  13        7.00        7.83      6.26 o 
  -6   6  13        5.67        4.46      6.00 o 
  -5   6  13       33.72       33.69      5.61 o 
  -4   6  13        5.32        8.66      5.23 o 
  -3   6  13      185.69      174.97      8.97 o 
  -2   6  13        3.01       -2.44      5.24 o 
  -1   6  13      329.97      342.57      9.50 o 
   0   6  13        2.52        1.30      5.46 o 
   1   6  13       11.13       11.28      5.57 o 
   2   6  13      146.69      140.21     11.37 o 
   3   6  13       37.30       40.95      8.68 o 
   4   6  13      104.58       93.04      8.25 o 
   5   6  13       32.59       25.23      8.90 o 
   6   6  13        2.26        2.77      8.71 o 
 -16   7  13       51.96       71.45      7.04 o 
 -15   7  13       13.06       22.67      7.34 o 
 -14   7  13      127.51      147.83      6.88 o 
 -13   7  13       54.22       64.57      5.99 o 
 -12   7  13       60.27       56.03      7.16 o 
 -11   7  13        6.31       -1.97      5.27 o 
 -10   7  13      244.74      262.82      9.87 o 
  -9   7  13       76.05       86.26      6.94 o 
  -8   7  13       73.48       82.44      7.34 o 
  -7   7  13        4.09        7.89      6.48 o 
  -6   7  13        3.06        8.98      6.35 o 
  -5   7  13      776.05      843.97     30.24 o 
  -4   7  13        5.33        1.52      5.29 o 
  -3   7  13      310.48      324.13      9.75 o 
  -2   7  13        6.47       11.42      5.30 o 
  -1   7  13        5.86        3.90      5.80 o 
   0   7  13       65.73       75.33      7.21 o 
   1   7  13      214.36      226.25     11.96 o 
   2   7  13       45.20       54.24      7.27 o 
   3   7  13       29.34       34.34      7.19 o 
   4   7  13       34.60       31.73      7.42 o 
   5   7  13       35.93       55.14      8.68 o 
 -14   8  13       52.22       63.73      6.60 o 
 -13   8  13        8.93        7.70      5.35 o 
 -12   8  13        1.68        5.20      5.22 o 
 -11   8  13        0.20        2.69      5.11 o 
 -10   8  13        2.23        2.02      5.03 o 
  -9   8  13      310.27      345.36     14.15 o 
  -8   8  13        4.79       10.10      6.00 o 
  -7   8  13        2.56        3.39      9.10 o 
  -6   8  13      217.08      218.29     12.04 o 
  -5   8  13        1.46       -0.59      6.22 o 
  -4   8  13        2.52        5.37      6.34 o 
  -3   8  13       95.41       96.86      7.05 o 
  -2   8  13       74.77       95.21      7.47 o 
  -1   8  13       73.23       65.51      6.86 o 
   0   8  13       45.91       45.45      6.70 o 
   1   8  13        3.96       -4.92      6.40 o 
   2   8  13        0.40        0.04      6.45 o 
   3   8  13        3.95       -3.89      9.19 o 
 -11   9  13       37.89       47.98      5.33 o 
 -10   9  13       15.66       11.00      6.28 o 
  -9   9  13       24.28       31.99      4.96 o 
  -8   9  13       76.16       84.45      6.57 o 
  -7   9  13       39.78       46.76      6.17 o 
  -6   9  13        3.51        5.46      6.13 o 
  -5   9  13        2.39       10.52      8.33 o 
  -4   9  13       35.86       38.82      6.52 o 
  -3   9  13       43.12       57.66     16.61 o 
  -2   9  13      128.65      133.67      7.92 o 
  -1   9  13       16.37       11.55      6.34 o 
   0   9  13        0.89        8.30      6.11 o 
 -19   0  14       13.22        9.50      7.63 o 
 -18   0  14        4.48        7.73      7.49 o 
 -17   0  14        4.65        9.64      7.40 o 
 -16   0  14      158.62      171.06      8.62 o 
 -15   0  14        2.06       -0.24      7.91 o 
 -14   0  14      420.47      470.64     19.46 o 
 -13   0  14       45.20       48.84     10.36 o 
 -12   0  14      401.64      364.76     20.03 o 
 -11   0  14       17.06       11.86      8.54 o 
 -10   0  14      399.58      398.89     17.34 o 
  -9   0  14      206.31      226.65     26.03 o 
  -8   0  14      146.00      134.71     14.97 o 
  -7   0  14      149.29      165.54     10.25 o 
  -6   0  14        4.93      -10.23      8.11 o 
  -5   0  14      163.13      142.33      9.94 o 
  -4   0  14       22.93       21.82      9.55 o 
  -3   0  14      684.09      675.20     36.44 o 
  -2   0  14       68.71       55.75      8.83 o 
  -1   0  14       19.42       30.02      8.40 o 
   0   0  14       60.82       61.71      9.02 o 
   1   0  14      238.55      218.46     26.88 o 
   2   0  14      725.75      784.84     88.09 o 
   3   0  14      201.55      228.79     44.74 o 
   4   0  14      340.48      356.89     18.35 o 
   5   0  14        6.51       11.59     11.86 o 
   6   0  14      125.98      107.12     14.52 o 
   7   0  14       50.23       61.52     14.85 o 
 -18   1  14      355.63      431.73      9.44 o 
 -17   1  14       15.77       20.05      5.21 o 
 -16   1  14       23.66       26.78      5.43 o 
 -15   1  14       58.93       57.00      6.04 o 
 -14   1  14      222.51      244.14     14.00 o 
 -13   1  14       21.29       22.80      6.78 o 
 -12   1  14      311.21      311.51     11.85 o 
 -11   1  14      668.52      703.64     24.44 o 
 -10   1  14       96.71      100.65      6.83 o 
  -9   1  14      164.73      174.15     12.73 o 
  -8   1  14      328.24      296.99      9.27 o 
  -7   1  14      226.10      229.21     13.38 o 
  -6   1  14       10.67       -1.84      5.91 o 
  -5   1  14      681.30      704.50     18.36 o 
  -4   1  14        5.49      -10.48      5.72 o 
  -3   1  14        8.87       -5.74      5.95 o 
  -2   1  14       48.88       61.34      7.85 o 
  -1   1  14      174.70      169.35      7.54 o 
   0   1  14       39.26       40.12      6.29 o 
   1   1  14      136.63      117.84      7.11 o 
   2   1  14      118.44      129.03     11.14 o 
   3   1  14       62.08       63.16      8.35 o 
   4   1  14       34.97       26.18      8.49 o 
   5   1  14       30.10       27.49      9.89 o 
   6   1  14      120.33      119.42     11.93 o 
 -18   2  14       44.31       51.22      6.69 o 
 -17   2  14        4.82        7.11      6.60 o 
 -16   2  14      105.69      108.10      6.08 o 
 -15   2  14       43.94       43.52      5.57 o 
 -14   2  14        0.32        0.60      5.23 o 
 -13   2  14      119.81      127.65      7.86 o 
 -12   2  14       24.66       19.38      7.99 o 
 -11   2  14       19.20       19.77      6.74 o 
 -10   2  14      599.61      607.58     25.19 o 
  -9   2  14      126.30      113.31     11.54 o 
  -8   2  14      129.40      127.55      7.02 o 
  -7   2  14      209.23      218.98     11.81 o 
  -6   2  14      380.32      376.48     12.57 o 
  -5   2  14        5.24       -9.43      5.90 o 
  -4   2  14       31.11       24.38      5.95 o 
  -3   2  14      173.18      181.83      7.51 o 
  -2   2  14      102.07      108.26      8.03 o 
  -1   2  14       16.17       11.23      5.87 o 
   0   2  14       45.01       40.92      6.39 o 
   1   2  14       70.94       61.67      6.70 o 
   2   2  14        0.43        3.26      7.50 o 
   3   2  14      190.50      193.59     16.81 o 
   4   2  14       55.40       54.92     10.22 o 
   5   2  14        0.70       -2.06     10.32 o 
   6   2  14       39.75       31.15     11.64 o 
 -18   3  14       20.16       19.91      7.65 o 
 -17   3  14      125.96      129.79      7.28 o 
 -16   3  14        7.62        8.24      6.34 o 
 -15   3  14       89.50      101.31      8.01 o 
 -14   3  14       53.63       68.11      5.76 o 
 -13   3  14        1.46        2.40      5.84 o 
 -12   3  14        0.50       -7.32      6.40 o 
 -11   3  14      419.12      417.78     19.79 o 
 -10   3  14       52.58       60.35      7.05 o 
  -9   3  14      304.80      279.25     11.50 o 
  -8   3  14       20.68       17.35      6.06 o 
  -7   3  14       14.04        9.29      5.94 o 
  -6   3  14        4.72       11.58      5.80 o 
  -5   3  14        7.43       -0.53      5.67 o 
  -4   3  14      124.35      113.63      6.81 o 
  -3   3  14        1.31      -11.57      5.78 o 
  -2   3  14      102.13      104.71      7.78 o 
  -1   3  14       16.01       11.40      5.93 o 
   0   3  14        0.55       -7.65      5.99 o 
   1   3  14       13.13        3.89      7.33 o 
   2   3  14      307.14      325.45     12.34 o 
   3   3  14       36.84       46.58      8.02 o 
   4   3  14      111.25      109.65      9.00 o 
   5   3  14       56.76       55.67      8.35 o 
   6   3  14        1.40        1.69     15.45 o 
 -17   4  14      143.28      155.11     23.66 o 
 -16   4  14        8.01       10.95      6.17 o 
 -15   4  14       13.51        6.41      7.39 o 
 -14   4  14        0.97       -0.90      5.90 o 
 -13   4  14      342.88      363.92     13.49 o 
 -12   4  14       61.76       57.85      7.66 o 
 -11   4  14      101.54      103.32      7.38 o 
 -10   4  14      221.27      233.17     11.23 o 
  -9   4  14        3.06        4.02      6.14 o 
  -8   4  14       25.01       28.92      6.59 o 
  -7   4  14      112.28       93.37      6.18 o 
  -6   4  14      419.53      448.84     11.17 o 
  -5   4  14       25.87        6.36      5.38 o 
  -4   4  14      103.10      111.00      6.12 o 
  -3   4  14        6.88        9.01      5.87 o 
  -2   4  14      188.44      162.84     12.20 o 
  -1   4  14       60.16       66.04      6.28 o 
   0   4  14      267.73      264.73     12.81 o 
   1   4  14      138.97      154.83      8.77 o 
   2   4  14       33.20       24.91      7.40 o 
   3   4  14       25.28       24.69      7.57 o 
   4   4  14        1.19       -7.83      7.36 o 
   5   4  14      113.20       90.70     10.66 o 
 -16   5  14        3.01       12.14      8.24 o 
 -15   5  14      411.81      449.85     11.48 o 
 -14   5  14       10.21       10.01      6.11 o 
 -13   5  14       17.53       20.58      7.12 o 
 -12   5  14      110.14      118.49      8.27 o 
 -11   5  14      156.18      158.43      9.23 o 
 -10   5  14      293.42      348.33     21.67 o 
  -9   5  14      180.12      181.45      8.64 o 
  -8   5  14      225.02      256.15     12.32 o 
  -7   5  14       13.22       16.40      6.81 o 
  -6   5  14        0.56        4.42      6.10 o 
  -5   5  14        2.99       -4.74      5.94 o 
  -4   5  14      286.63      300.35      9.77 o 
  -3   5  14        5.74       13.75      6.13 o 
  -2   5  14      353.52      350.27     11.15 o 
  -1   5  14       52.95       55.64      7.23 o 
   0   5  14       87.10       86.94      7.78 o 
   1   5  14        3.69        4.20     10.29 o 
   2   5  14       59.14       57.98      7.63 o 
   3   5  14      552.18      595.57     20.65 o 
   4   5  14       36.05       39.26      9.12 o 
 -15   6  14        0.26        7.40      6.85 o 
 -14   6  14       17.27       16.17      6.10 o 
 -13   6  14      165.71      193.84      7.68 o 
 -12   6  14      164.69      194.72      7.59 o 
 -11   6  14      222.75      242.73     11.24 o 
 -10   6  14      290.89      297.78     15.44 o 
  -9   6  14       85.29       84.77      8.14 o 
  -8   6  14       13.77       14.46      6.83 o 
  -7   6  14      138.56      137.36      8.06 o 
  -6   6  14      367.15      400.26     14.27 o 
  -5   6  14       18.88       13.48      6.68 o 
  -4   6  14      125.16      134.54      8.19 o 
  -3   6  14       87.04       76.02      7.33 o 
  -2   6  14       44.85       33.74      6.78 o 
  -1   6  14       33.74       30.08      6.81 o 
   0   6  14      138.91      133.73      7.99 o 
   1   6  14      173.83      200.02     10.64 o 
   2   6  14       31.24       29.89      7.76 o 
   3   6  14       16.04       12.03     12.75 o 
 -13   7  14        0.09       -2.18      6.36 o 
 -12   7  14       61.94       73.62      6.60 o 
 -11   7  14       23.15       19.22      5.68 o 
 -10   7  14       27.07       21.47      6.94 o 
  -9   7  14        4.65        5.01      6.61 o 
  -8   7  14       51.73       55.21      7.61 o 
  -7   7  14       84.07       75.26      7.93 o 
  -6   7  14       32.23       30.65      7.36 o 
  -5   7  14       17.45       14.23      6.77 o 
  -4   7  14        4.76       13.52      6.52 o 
  -3   7  14       92.00       97.14      7.47 o 
  -2   7  14        9.05        8.96      6.40 o 
  -1   7  14      153.99      146.91      8.57 o 
   0   7  14       31.68       31.74      7.04 o 
   1   7  14       19.15       26.77      8.16 o 
  -9   8  14       35.71       48.19      7.52 o 
  -8   8  14        8.35        7.20      6.55 o 
  -7   8  14        1.40       -1.73      6.49 o 
  -6   8  14       93.38       98.41      7.96 o 
  -5   8  14       14.85        8.44      8.86 o 
  -4   8  14        6.06        3.43      7.26 o 
  -3   8  14      145.00      154.44      9.10 o 
 -16   1  15       70.58       84.20      6.91 o 
 -15   1  15      169.19      198.34      7.41 o 
 -14   1  15        6.46       -4.17      7.47 o 
 -13   1  15        8.37        3.67      7.66 o 
 -12   1  15        0.65       -1.90      7.46 o 
 -11   1  15       37.51       34.10      7.59 o 
 -10   1  15        2.59       -9.16      6.77 o 
  -9   1  15        1.17       -1.85      7.08 o 
  -8   1  15       14.26        1.50      7.85 o 
  -7   1  15      107.38      105.08      7.53 o 
  -6   1  15       28.84       22.19      6.85 o 
  -5   1  15        6.69        4.16      7.35 o 
  -4   1  15        7.72       -4.30      7.39 o 
  -3   1  15       37.64       40.22      7.71 o 
  -2   1  15       22.23       33.35      8.01 o 
  -1   1  15       72.94       86.97      8.47 o 
   0   1  15       33.62       32.53      8.20 o 
   1   1  15       52.82       58.45      8.44 o 
   2   1  15        3.07        3.86      8.16 o 
   3   1  15        8.20      -10.33      9.39 o 
 -15   2  15      167.07      176.97      6.97 o 
 -14   2  15       36.92       23.17      6.84 o 
 -13   2  15        5.94       -3.05      7.65 o 
 -12   2  15       70.50       97.52      8.46 o 
 -11   2  15       77.98       94.13      8.41 o 
 -10   2  15       38.48       23.76      7.39 o 
  -9   2  15        0.08        0.39      6.67 o 
  -8   2  15       86.62       89.29      7.43 o 
  -7   2  15       34.45       21.76      6.77 o 
  -6   2  15       93.14      119.25      8.50 o 
  -5   2  15       30.87       46.82      7.51 o 
  -4   2  15        5.48       -3.39      7.52 o 
  -3   2  15       12.39       11.19      7.77 o 
  -2   2  15      102.24       88.64      8.89 o 
  -1   2  15       14.03       13.32      7.90 o 
   0   2  15       22.67       21.10      8.69 o 
   1   2  15        1.00        7.37      8.23 o 
   2   2  15       28.27       34.55      8.43 o 
   3   2  15      117.76      128.53     15.54 o 
 -15   3  15       31.19       30.88      7.65 o 
 -14   3  15       40.34       42.33      6.64 o 
 -13   3  15        4.79        1.60      9.08 o 
 -12   3  15       60.20       60.70      7.92 o 
 -11   3  15       42.82       37.17      7.69 o 
 -10   3  15        4.26       10.53      7.35 o 
  -9   3  15       12.66       16.95      7.52 o 
  -8   3  15       17.55       -3.10      6.68 o 
  -7   3  15       34.93       38.50      6.84 o 
  -6   3  15       78.50       87.66      7.99 o 
  -5   3  15        2.09        8.60      7.37 o 
  -4   3  15       52.42       57.60      7.88 o 
  -3   3  15       17.80       17.31      7.74 o 
  -2   3  15        7.97        8.20      7.87 o 
  -1   3  15       12.45        7.85      7.76 o 
   0   3  15       17.05       18.39      7.89 o 
   1   3  15      224.43      250.97     21.37 o 
   2   3  15       46.08       34.13     11.47 o 
 -14   4  15       11.61       17.26      7.28 o 
 -13   4  15        7.08        7.85      9.51 o 
 -12   4  15        1.74        6.59      7.34 o 
 -11   4  15        6.07       -3.56      7.15 o 
 -10   4  15        8.38        1.34      7.34 o 
  -9   4  15       27.89       39.60      7.57 o 
  -8   4  15        5.20       -5.59      7.06 o 
  -7   4  15       30.44       37.04      7.42 o 
  -6   4  15       11.65        8.81      7.34 o 
  -5   4  15       25.10       32.51      7.46 o 
  -4   4  15       48.13       60.59      7.82 o 
  -3   4  15       13.69       13.30      7.16 o 
  -2   4  15        0.10        0.83      7.37 o 
  -1   4  15       15.74       14.66      7.69 o 
   0   4  15        0.67       -1.63      8.45 o 
   1   4  15        5.52        3.31      8.27 o 
 -12   5  15        2.54        5.27      8.66 o 
 -11   5  15       10.43        9.53      8.81 o 
 -10   5  15       11.25        3.92      7.24 o 
  -9   5  15        1.56       -6.81      7.98 o 
  -8   5  15       32.23       30.13      7.49 o 
  -7   5  15        0.07      -10.54      6.98 o 
  -6   5  15       76.55       76.22      8.02 o 
  -5   5  15        1.08       -3.60      7.16 o 
  -4   5  15        4.26        6.83      7.08 o 
  -3   5  15        0.57        6.82      7.22 o 
  -2   5  15        4.70       -0.03      7.15 o 
  -1   5  15       21.16       22.19      7.94 o 
 -10   6  15       35.26       45.33      8.90 o 
  -9   6  15       17.51       13.57      8.70 o 
  -8   6  15        2.41        2.53     18.70 o 
  -7   6  15      113.86      110.16      8.20 o 
  -6   6  15       25.80       24.00      7.19 o 
  -5   6  15       42.34       34.94      7.31 o 
  -4   6  15       17.27       13.72      7.33 o 
  -3   6  15       31.76       42.96      8.02 o 
 -11   0  16       97.26      103.27     15.26 o 
 -10   0  16       36.14       15.26     13.62 o 
  -9   0  16        1.93       -8.02     12.43 o 
  -8   0  16       24.00        3.91     11.17 o 
  -7   0  16      256.88      276.47     18.54 o 
  -6   0  16        5.68        1.40     10.89 o 
  -5   0  16      113.01      121.40     13.21 o 
  -4   0  16       44.34       71.85     14.68 o 
  -3   0  16       24.19       23.05     14.11 o 
  -2   0  16        1.76        4.59     13.62 o 
 -11   1  16        2.73       -9.84      9.38 o 
 -10   1  16       36.04       16.33      9.68 o 
  -9   1  16      199.06      239.54     10.48 o 
  -8   1  16       14.40        8.72      8.10 o 
  -7   1  16       32.48       31.28      7.86 o 
  -6   1  16       86.69       82.64      9.43 o 
  -5   1  16      256.17      239.67     12.49 o 
  -4   1  16       40.10       35.84      9.98 o 
  -3   1  16      260.87      272.35     13.53 o 
 -10   2  16        0.53        2.83      9.34 o 
  -9   2  16       13.19        8.43      8.37 o 
  -8   2  16       33.54       31.05      8.94 o 
  -7   2  16      127.72      124.43     10.64 o 
  -6   2  16       18.41       16.46      9.56 o 
  -5   2  16      123.39      139.68     11.40 o 
  -4   2  16      225.43      196.22     14.11 o 
  -3   2  16       87.38       81.54     10.66 o 
  -8   3  16       84.46       78.33     10.03 o 
  -7   3  16        1.56       -7.14      9.06 o 
  -6   3  16       93.31       76.45     10.17 o 
  -5   3  16       19.90        7.43     13.82 o 
                                                 
